# Supplementary material for: Quantitative Acetylomics Revealed Acetylation-Mediated Molecular Pathway Network Changes in Human Nonfunctional Pituitary Neuroendocrine Tumors
Source: Front Endocrinol (Lausanne). 2021 Oct 12;12:753606. doi: 10.3389/fendo.2021.753606 (PMC8546192; doi:10.3389/fendo.2021.753606)
Supplement: Supplementary file 1 [file DataSheet_1.zip › Supplementary table 10.xlsx]

## Sheet: Sheet1
Supplementary Table 10: Statistically significant GO molecular functions (MF) of overlapped molecules between acetylated protein data and invasive DEG data
ID	Molecular functions	Count	%	PValue	Overlapped molecules
GO:0001664	G-protein coupled receptor binding	4	0.103734	7.15426e-05	POMC, HSPA8, PSAP, HSPA1A
GO:0016887	ATPase activity	5	0.129668	0.000141467	HSPA8, ATP5B, ATP5E, ATP5A1, HSPA1A
GO:0046933	proton-transporting ATP synthase activity, rotational mechanism	3	0.0778008	0.000282489	ATP5B, ATP5E, ATP5A1
GO:0005179	hormone activity	4	0.103734	0.000351874	GH2, POMC, PRL, CHGB
GO:0046961	proton-transporting ATPase activity, rotational mechanism	3	0.0778008	0.000669574	ATP5B, ATP5E, ATP5A1
GO:0022857	transmembrane transporter activity	3	0.0778008	0.00237283	ATP5B, ATP5E, ATP5A1
GO:0005515	protein binding	21	0.544606	0.00374789	HSPA8, TPI1, TPM4, TPM1, ATP5A1, HP, APOA1, RPSA, PRL, GFAP, ATP5B, TF, ALB, PSAP, ALDOA, SLC25A4, GAPDH, S100A8, VAT1L, HSPA1A, CHGB
GO:0055131	C3HC4-type RING finger domain binding	2	0.0518672	0.0088542	HSPA8, HSPA1A
GO:0042623	ATPase activity, coupled	2	0.0518672	0.0176331	HSPA8, HSPA1A
GO:0042802	identical protein binding	5	0.129668	0.0231413	ALB, APOA1, ALDOA, GAPDH, GFAP
GO:0042288	MHC class I protein binding	2	0.0518672	0.0277808	ATP5B, ATP5A1
GO:0016209	antioxidant activity	2	0.0518672	0.0292223	ALB, HP
