# Supplementary material for: Quantitative Acetylomics Revealed Acetylation-Mediated Molecular Pathway Network Changes in Human Nonfunctional Pituitary Neuroendocrine Tumors
Source: Front Endocrinol (Lausanne). 2021 Oct 12;12:753606. doi: 10.3389/fendo.2021.753606 (PMC8546192; doi:10.3389/fendo.2021.753606)
Supplement: Supplementary file 1 [file DataSheet_1.zip › Supplementary table 11.xlsx]

## Sheet: Sheet1
SupplementaryTable 11: Statistically significant GO cellular components (CC) of overlapped molecules between acetylated protein data and invasive DEG data
ID	Cellular components	Count	%	PValue	Overlapped molecules
GO:0043209	myelin sheath	6	23.0769	1.41324e-06	HSPA8, ATP5B, ATP5A1, ALB, SLC25A4, GFAP
GO:0072562	blood microparticle	6	23.0769	1.41324e-06	HSPA8, TF, ALB, HP, APOA1, HSPA1A
GO:0005615	extracellular space	11	42.3077	3.53188e-06	POMC, HSPA8, TF, TPI1, ALB, HIST1H2BK, PSAP, HP, APOA1, ALDOA, S100A8
GO:0070062	extracellular exosome	14	53.8462	1.26448e-05	HSPA8, TPI1, TPM4, ATP5A1, HP, APOA1, RPSA, ATP5B, TF, ALB, PSAP, ALDOA, GAPDH, S100A8
GO:0005576	extracellular region	11	42.3077	1.73646e-05	GH2, POMC, TF, ALB, PSAP, HP, APOA1, PRL, ALDOA, S100A8, CHGB
GO:0034774	secretory granule lumen	3	11.5385	0.000108824	POMC, TF, APOA1
GO:0005753	mitochondrial proton-transporting ATP synthase complex	3	11.5385	0.000343759	ATP5B, ATP5E, ATP5A1
GO:0005829	cytosol	12	46.1538	0.00170932	HSPA8, TPI1, TPM4, MTHFD1L, TPM1, APOA1, RPSA, ALDOA, GAPDH, S100A8, HSPA1A, GFAP
GO:0005862	muscle thin filament tropomyosin	2	7.69231	0.00525781	TPM4, TPM1
GO:0045261	proton-transporting ATP synthase complex, catalytic core F(1)	2	7.69231	0.00525781	ATP5B, ATP5A1
GO:0031012	extracellular matrix	4	15.3846	0.00666846	HSPA8, ATP5B, ATP5A1, GAPDH
GO:0005759	mitochondrial matrix	4	15.3846	0.00876257	ATP5B, MTHFD1L, ATP5E, ATP5A1
GO:0016020	membrane	8	30.7692	0.0199656	HSPA8, ATP5B, TPM4, MTHFD1L, ATP5A1, RPSA, ALDOA, GAPDH
GO:0071682	endocytic vesicle lumen	2	7.69231	0.0208728	HP, APOA1
GO:0005739	mitochondrion	6	23.0769	0.0272945	ATP5B, MTHFD1L, ATP5A1, PSAP, SLC25A4, HSPA1A
GO:0031941	filamentous actin	2	7.69231	0.0400613	TPM4, TPM1
