# Supplementary material for: Quantitative Acetylomics Revealed Acetylation-Mediated Molecular Pathway Network Changes in Human Nonfunctional Pituitary Neuroendocrine Tumors
Source: Front Endocrinol (Lausanne). 2021 Oct 12;12:753606. doi: 10.3389/fendo.2021.753606 (PMC8546192; doi:10.3389/fendo.2021.753606)
Supplement: Supplementary file 1 [file DataSheet_1.zip › Supplementary table 12.xlsx]

## Sheet: Sheet1
Supplementary Table 12: Statistically significant GO biological process (BP) of overlapped molecules between acetylated protein data and invasive DEG data
ID	Biological process	Count	%	PValue	Overlapped molecules
GO:0006754	ATP biosynthetic process	4	15.3846	9.14755e-06	ATP5B, ATP5E, ATP5A1, ALDOA
GO:0002576	platelet degranulation	5	19.2308	1.2908e-05	TF, ALB, PSAP, APOA1, ALDOA
GO:0042776	mitochondrial ATP synthesis coupled proton transport	3	11.5385	0.000404364	ATP5B, ATP5E, ATP5A1
GO:0061621	canonical glycolysis	3	11.5385	0.000623076	TPI1, ALDOA, GAPDH
GO:0046034	ATP metabolic process	3	11.5385	0.000945946	HSPA8, ATP5B, HSPA1A
GO:0006096	glycolytic process	3	11.5385	0.00106805	TPI1, ALDOA, GAPDH
GO:0006094	gluconeogenesis	3	11.5385	0.00178539	TPI1, ALDOA, GAPDH
GO:0006091	generation of precursor metabolites and energy	3	11.5385	0.00258038	POMC, ATP5B, SLC25A4
GO:0007015	actin filament organization	3	11.5385	0.00470775	TPM4, TPM1, ALDOA
GO:0031102	neuron projection regeneration	2	7.69231	0.0113793	APOA1, GFAP
GO:0050821	protein stabilization	3	11.5385	0.0159944	APOA1, GAPDH, HSPA1A
GO:0043254	regulation of protein complex assembly	2	7.69231	0.0198323	HSPA8, GFAP
GO:0060397	JAK-STAT cascade involved in growth hormone signaling pathway	2	7.69231	0.0212344	GH2, PRL
GO:0042026	protein refolding	2	7.69231	0.0212344	HSPA8, HSPA1A
GO:0014002	astrocyte development	2	7.69231	0.0226345	S100A8, GFAP
GO:0006898	receptor-mediated endocytosis	3	11.5385	0.0287083	ALB, HP, APOA1
GO:0015986	ATP synthesis coupled proton transport	2	7.69231	0.0309952	ATP5B, ATP5A1
GO:0015991	ATP hydrolysis coupled proton transport	2	7.69231	0.0447776	ATP5B, ATP5A1
