# Supplementary material for: Quantitative Acetylomics Revealed Acetylation-Mediated Molecular Pathway Network Changes in Human Nonfunctional Pituitary Neuroendocrine Tumors
Source: Front Endocrinol (Lausanne). 2021 Oct 12;12:753606. doi: 10.3389/fendo.2021.753606 (PMC8546192; doi:10.3389/fendo.2021.753606)
Supplement: Supplementary file 1 [file DataSheet_1.zip › Supplementary table 3.xlsx]

## Sheet: Sheet1
Supplementary table 3. Acetylated proteins identified in non-functional pituitary neuroendocrine tumors (NF-PitNETs) and control pituitiaries. K* = Acetylated Lysine residue. M# = Oxidated Met. (*) = (ac).
Accession No.	Gene name	Protein name	Modified peptide	Modified positions	Modified probabilities	Charge	m/z	Average (N)	Average (T)	Ratio (T/N)	P-value (t-test)
Q13423	NNT	NAD(P) transhydrogenase, mitochondrial	EIFQNEK*R	70	1	2	553.285	4244650	5.71253e+07	13.4582	0.00197286
O75947	ATP5H	ATP synthase subunit d, mitochondrial	ANVAK*AGLVDDFEKK	63	1	3	549.63	7912400	43342000	5.47773	9.46996e-05
P68431	HIST1H3A	Histone H3.1	STGGK*APR	15	1	2	408.222	7.68467e+08	4190500000	5.45307	0.00358181
O75874	IDH1	Isocitrate dehydrogenase [NADP] cytoplasmic	CATITPDEK*R	81	1	2	616.801	4029400	2.16707e+07	5.37814	0.00374996
P24752	ACAT1	Acetyl-CoA acetyltransferase, mitochondrial	IHMGSCAENTAK*K	202	1	3	496.903	2710150	1.11908e+07	4.12921	0.0333889
P48047	ATP5O	ATP synthase subunit O, mitochondrial	LEQVEK*ELLR	60	1	2	649.869	12693000	4.80943e+07	3.78904	0.0399586
P68431	HIST1H3A	Histone H3.1	K*STGGKAPR	10	1	2	493.275	2.56083e+08	930030000	3.63175	0.000544298
P12270	TPR	Nucleoprotein TPR	NQK*LTATTQKQEQIINTMTQDLR	748	1	3	929.815	3.73487e+07	128350000	3.43653	1.67723e-05
P35914	HMGCL	Hydroxymethylglutaryl-CoA lyase, mitochondrial	DGLQNEK*NIVSTPVK	48	1	2	842.449	3373750	1.00181e+07	2.96942	0.00689785
O75947	ATP5H	ATP synthase subunit d, mitochondrial	AGLVDDFEK*K	72	1	2	582.301	15394500	4.53327e+07	2.94473	0.00201712
Q9BSH5	HDHD3	Haloacid dehalogenase-like hydrolase domain-containing protein 3	LLTWDVK*DTLLR	15	1	2	757.932	4120900	1.14863e+07	2.78732	0.0165913
P40926	MDH2	Malate dehydrogenase, mitochondrial	VSSFEEK*MISDAIPELK	314	1	2	982.998	2767800	7506700	2.71215	0.0219692
P49327	FASN	Fatty acid synthase	VFTTVGSAEK*R	1704	1	2	618.833	11045900	25173000	2.27895	0.0063697
Q9UFN0	NIPSNAP3A	Protein NipSnap homolog 3A	PGGPALWGDAFK*R	166	1	2	707.367	1.92643e+07	37813000	1.96285	0.00468535
P09622	DLD	Dihydrolipoyl dehydrogenase, mitochondrial	ILQK*QGFK	267	1	2	502.3	10267000	1.99793e+07	1.94598	0.000142253
Q5BKX8	MURC	Muscle-related coiled-coil protein	SGK*EHIDNIKK	192	1	2	655.857	8.44363e+07	1.61913e+08	1.91758	0.000338346
P25705	ATP5A1	ATP synthase subunit alpha, mitochondrial	ISEQSDAK*LK	539	1	2	580.812	3.00303e+07	53227000	1.77244	0.0467794
P04406	GAPDH	Glyceraldehyde-3-phosphate dehydrogenase	TVDGPSGK*LWR	194	1	2	629.333	5.71577e+07	99222000	1.73594	0.00423859
P00505	GOT2	Aspartate aminotransferase, mitochondrial	DADEAK*R	302	1	2	423.701	11775000	2.01483e+07	1.71111	0.00869065
P56381	ATP5E	ATP synthase subunit epsilon, mitochondrial	ANAEK*TSGSNVK	37	1	2	624.315	1963150	3.16597e+06	1.6127	0.0118938
P62805	HIST1H4A	Histone H4	GGK*GLGKGGAK	9	1	2	507.291	324505000	5.17667e+08	1.59525	0.0236217
P17987	TCP1	T-complex protein 1 subunit alpha	SLHDALCVVK*R	400	1	3	447.243	45112000	6.65813e+07	1.47591	0.00582723
P53004	BLVRA	Biliverdin reductase A	LLGQFSEK*ELAAEK	269	1	2	802.93	241610000	3.31677e+08	1.37278	0.000944102
P78417	GSTO1	Glutathione S-transferase omega-1	LEEVLTNK*K	160	1	2	558.319	2.23157e+07	1.53617e+07	0.68838	0.0183316
P08133	ANXA6	Annexin A6	GAGTDEK*TLTR	620	1	2	595.804	5.36963e+06	3578800	0.666489	0.0218488
P02042	HBD	Hemoglobin subunit delta	VVAGVANALAHK*YH	145	1	3	497.94	6.02483e+09	3969500000	0.658856	0.000822639
Q9GZZ1	NAA50	N-alpha-acetyltransferase 50	LNQVIFPVSYNDK*FYK	34	1	2	1009.03	17650500	11263700	0.638152	0.0142452
D1MGQ2	HBA2	Alpha-2 globin chain	AAWGK*VGAHAGEYGAEALER	17	1	3	695.676	418780000	2.60587e+08	0.622252	0.0200805
P62861	FAU	40S ribosomal protein S30	FVNVVPTFGK*K	51	1	2	639.366	6.95743e+06	4058650	0.583354	0.0327289
P37837	TALDO1	Transaldolase	(ac)MSSSPVK*R	7	1	2	422.73	1.81287e+07	10558200	0.582404	0.0151895
P68871	HBB	Hemoglobin subunit beta	GTFATLSELHCDK*LHVDPENFR	96	1	4	657.818	3518300000	1.89023e+09	0.537258	0.0214365
P60174	TPI1	Triosephosphate isomerase	TATPQQAQEVHEK*LR	225	1	2	889.463	2.84667e+07	1.24847e+07	0.438571	0.000327787
P04908	HIST1H2AB	Histone H2A type 1-B/E	NDEELNK*LLGR	96	1	2	671.852	1.89193e+07	7.58543e+06	0.400936	0.00125104
P00738	HP	Haptoglobin	HYEGSTVPEK*K	321	1	2	658.828	6138650	2.44377e+06	0.398095	0.0166034
P12814	ACTN1	Alpha-actinin-1	LDHLAEK*FR	398	1	3	390.88	12527500	4961050	0.396013	0.0472056
P00915	CA1	Carbonic anhydrase 1	VLDALQAIK*TK	169	1	2	621.377	3.82327e+07	14662000	0.383494	0.0121051
P56381	ATP5E	ATP synthase subunit epsilon, mitochondrial	YSQICAK*AVR	21	1	2	619.322	7391700	2.78033e+06	0.376143	0.00210854
P69905	HBA1	Hemoglobin subunit alpha	TNVK*AAWGK	12	1	1	1016.55	3.41613e+08	1.25367e+08	0.366984	0.0428732
U3PXP0	HBA2	Alpha globin chain (Fragment)	TNVK*AAWGK	12	1	1	1016.55	3.41613e+08	1.25367e+08	0.366984	0.0428732
P10606	COX5B	Cytochrome c oxidase subunit 5B, mitochondrial	EDPNLVPSISNK*R	86	1	2	755.897	7595600	2.76187e+06	0.363614	0.000761489
P24752	ACAT1	Acetyl-CoA acetyltransferase, mitochondrial	EDEEYK*R	257	1	2	505.725	5501150	1942600	0.353126	0.0112714
P07737	PFN1	Profilin-1	EGVHGGLINK*K	126	1	2	597.335	8392550	2711850	0.323126	0.0475908
Q06830	PRDX1	Peroxiredoxin-1	(ac)MSSGNAK*IGHPAPNFK	7	1	2	804.91	21180000	6546000	0.309065	0.00330612
P05060	CHGB	Secretogranin-1	RHPQGAWK*ELDR	465	1	3	512.267	12902000	3935700	0.305046	0.0251917
P00441	SOD1	Superoxide dismutase [Cu-Zn]	TLVVHEK*ADDLGK	123	1	2	733.896	1.73873e+07	5.27267e+06	0.303248	0.00138381
P68363	TUBA1B	Tubulin alpha-1B chain	LDHK*FDLMYAK	394	1	3	474.908	3.08273e+07	9007500	0.292192	0.0208266
P02768	ALB	Serum albumin	AAFTECCQAADK*AACLLPK	198	1	2	1084	2.13827e+07	6.12763e+06	0.28657	0.00395939
P04406	GAPDH	Glyceraldehyde-3-phosphate dehydrogenase	AGAHLQGGAK*R	117	1	2	554.305	2.97157e+07	7.33227e+06	0.246748	0.0250295
P60709	ACTB	Actin, cytoplasmic 1	DSYVGDEAQSK*R	61	1	2	698.821	107031000	2.36523e+07	0.220986	0.000258762
P01236	PRL	Prolactin	IDNYLK*LLK	215	1	2	581.348	6.02297e+07	13244000	0.219892	6.75174e-05
P68363	TUBA1B	Tubulin alpha-1B	DVNAAIATIK*TK	336	1	2	643.869	23431000	4939700	0.210819	0.000176826
P62937	PPIA	Peptidyl-prolyl cis-trans isomerase A	ALSTGEK*GFGYK	44	1	2	650.333	34864500	7.19603e+06	0.2064	0.00644029
A0A0U1RRH7		Histone H2A	NDEELNK*LLGK	96	1	2	657.849	1.78053e+07	3.62073e+06	0.203351	3.3533e-05
P07602	PSAP	Prosaposin	DGGFCEVCK*K	413	1	2	621.268	1.31883e+07	2.53487e+06	0.192205	0.00537314
Q8NDG6	TDRD9	Putative ATP-dependent RNA helicase TDRD9	IREVAELYEELK*TR	711	1	2	895.986	227500000	42431500	0.186512	0.000161784
P02647	APOA1	Apolipoprotein A-I	QK*LHELQEK	157	1	2	597.827	6918400	1258900	0.181964	0.00358238
P10412	HIST1H1E	Histone H1.4	LGLK*SLVSK	85	1	2	493.816	15091500	2.63753e+06	0.174769	0.000457295
P08670	VIM	Vimentin	SK*FADLSEAANR	294	1	2	675.836	6.25693e+07	8599400	0.137438	0.000462964
P69905	HBA1	Hemoglobin subunit alpha	VADALTNAVAHVDDMPNALSALSDLHAHK*LR	91	1	5	662.343	1036330000	1.38697e+08	0.133835	0.0112769
P02768	ALB	Serum albumin	LKECCEK*PLLEK	305	1	2	794.907	212540000	2.70267e+07	0.12716	0.0019571
P02768	ALB	Serum albumin	YICENQDSISSK*LK	298	1	2	863.919	2.16883e+08	2.65487e+07	0.12241	0.000144069
P01236	PRL	Prolactin	DSHK*IDNYLK	209	1	3	425.551	6.23477e+07	6615500	0.106107	0.00453752
P02768	ALB	Serum albumin	SLHTLFGDK*LCTVATLR	97	1	2	987.527	1.35626e+08	1.31364e+07	0.0968575	0.00711418
P01009	SERPINA1	Alpha-1-antitrypsin	LQHLENELTHDIITK*FLENEDRR	298	1	3	969.165	3.75027e+08	2.81243e+07	0.0749929	0.00205122
P02768	ALB	Serum albumin	AEFAEVSK*LVTDLTK	257	1	2	846.956	87783000	6540100	0.074503	0.00114452
P02768	ALB	Serum albumin	ETYGEMADCCAK*QEPERNECFLQHK	117	1	4	793.836	5.91307e+07	3887750	0.0657485	0.00650455
P01857	IGHG1	Ig gamma-1 chain C region	LTVDK*SR	297	1	2	430.745	6.75433e+07	4.30367e+06	0.0637171	6.67625e-06
P18669	PGAM1	Phosphoglycerate mutase 1	FSGWYDADLSPAGHEEAK*R	39	1	3	726.668	1.15274e+08	6.91113e+06	0.0599541	0.000709424
P00352	ALDH1A1	Retinal dehydrogenase 1	SLDDVIK*R	419	1	2	494.277	18519500	998620	0.0539226	0.0051706
P01857	IGHG1	Ig gamma-1 chain C region	ALPAPIEK*TISK	217	1	2	655.39	8.10467e+07	4033400	0.0497664	0.00365707
P02768	ALB	Serum albumin	LVRPEVDVMCTAFHDNEETFLK*K	160	1	3	940.795	575220000	2.85463e+07	0.0496268	0.00168286
P02768	ALB	Serum albumin	CCK*HPEAK	463	1	2	536.239	69895000	2682550	0.0383797	0.0191565
P02768	ALB	Serum albumin	VFDEFK*PLVEEPQNLIK	402	1	3	696.374	148740000	5320100	0.0357678	0.0120039
P02768	ALB	Serum albumin	ETCFAEEGK*K	597	1	2	620.779	1.63197e+08	5.69347e+06	0.0348872	0.00266528
P02768	ALB	Serum albumin	CASLQK*FGER	229	1	2	619.303	284810000	9.08217e+06	0.0318885	8.56251e-05
P01857	IGHG1	Ig gamma-1 chain C region	FNWYVDGVEVHNAK*TK	171	1	2	974.981	359980000	10714800	0.029765	0.00445413
O14604	TMSB4Y	Thymosin beta-4, Y-chromosomal	(ac)MSDK*PGM#AEIEK*FDK	4;12	1;1	2	868.906	12352000	5217700	0.422417	0.0505957
P68431	HIST1H3A	Histone H3.1	QLATK*AAR	24	1	2	450.767	3272400000	6.43897e+09	1.96766	0.0506125
Q9UII2	ATPIF1	ATPase inhibitor, mitochondrial	HHEEEIVHHK*K	82	1	4	366.939	2.91207e+07	1.77363e+07	0.609063	0.0526229
Q6J1Z8	HBB	Hemoglobin beta (Fragment)	ALAHK*YH	40	1	2	441.235	3114600000	2225400000	0.714506	0.0584621
P62805	HIST1H4A	Histone H4	GLGK*GGAKR	13	1	3	309.851	6.68373e+09	1.10172e+10	1.64837	0.0591097
P68431	HIST1H3A	Histone H3.1	K*QLATKAAR	19	1	2	535.819	374775000	5.65393e+08	1.50862	0.0600867
P62805	HIST1H4A	Histone H4	GLGKGGAK*R	17	1	3	309.851	6467400000	1.04995e+10	1.62346	0.064273
Q8TEK3	DOT1L	Histone-lysine N-methyltransferase, H3 lysine-79 specific	GK*GALGR	676	1	2	350.709	19725500	53856000	2.73027	0.0654804
P04075	ALDOA	Fructose-bisphosphate aldolase A	ADDGRPFPQVIK*SK	99	1	3	533.954	14309850	2.33727e+06	0.163333	0.0658395
P13521	SCG2	Secretogranin-2	LAPVSK*R	567	1	2	406.753	8.55557e+06	1.20393e+07	1.40719	0.0736598
P00367	GLUD1	Glutamate dehydrogenase 1, mitochondrial	GASIVEDK*LVEDLR	84	1	2	793.425	2797550	8.02453e+06	2.86841	0.0757685
P02545	LMNA	Prelamin-A/C	EAALSTALSEK*R	155	1	2	659.354	5702300	4.08077e+06	0.715635	0.0850782
P69905	HBA1	Hemoglobin subunit alpha	TYFPHFDLSHGSAQVK*GHGK	57	1	2	1128.05	319430000	4.25227e+08	1.3312	0.0900831
Q93077	HIST1H2AC	Histone H2A type 1-C	GK*QGGK*AR	6;10	1;1	2	443.249	50643500	8.74127e+07	1.72604	0.0911719
P22626	HNRNPA2B1	Heterogeneous nuclear ribonucleoproteins A2/B1	EESGKPGAHVTVK*K	112	1	3	503.607	30598500	18630000	0.608853	0.0928264
P40939	HADHA	Trifunctional enzyme subunit alpha, mitochondrial	ILQEGVDPK*K	569	1	2	584.832	4051500	1.11451e+07	2.75085	0.101178
P62937	PPIA	Peptidyl-prolyl cis-trans isomerase A	VSFELFADK*VPK	28	1	2	711.387	6203950	3475750	0.560248	0.11002
P25705	ATP5A1	ATP synthase subunit alpha, mitochondrial	FNDGSDEK*K	239	1	2	541.243	9.40137e+06	1.33617e+07	1.42125	0.110789
Q6P444	MTFR2	Mitochondrial fission regulator 2	TNYSHHSK*SQR	263	1	2	693.829	81951500	16638000	0.203023	0.111382
P11142	HSPA8	Heat shock cognate 71 kDa protein	NQVAMNPTNTVFDAK*R	71	1	2	924.457	7683600	5524000	0.718934	0.118369
P32119	PRDX2	Peroxiredoxin-2	ATAVVDGAFK*EVK	26	1	2	688.875	41726000	3741550	0.0896695	0.123089
P68104	EEF1A1	Elongation factor 1-alpha 1	TIEKFEK*EAAEM#GK	44	1	2	855.916	1.85083e+07	6278400	0.339221	0.130916
P68104	EEF1A1	Elongation factor 1-alpha 1	TIEK*FEKEAAEM#GK	41	1	2	855.916	1.52053e+07	6278400	0.41291	0.265702
P04075	ALDOA	Fructose-bisphosphate aldolase A	DGADFAK*WR	147	1	2	554.265	1.56263e+07	1.22553e+07	0.784274	0.131255
O60814	HIST1H2BK	Histone H2B type 1-K	LLLPGELAK*HAVSEGTK	109	1	2	903.012	1.81163e+08	1.37647e+08	0.759793	0.13731
P68431	HIST1H3A	Histone H3.1	EIAQDFK*TDLR	80	1	2	689.354	1.42217e+08	133330000	0.937513	0.151193
O60814	HIST1H2BK	Histone H2B type 1-K	K*AVTKAQK	17	1	2	479.29	18733000	47177000	2.51839	0.48485
O60814	HIST1H2BK	Histone H2B type 1-K	KAVTK*AQK	21	1	2	479.29	5.98383e+07	1.37394e+08	2.29609	0.151517
O43488	AKR7A2	Aflatoxin B1 aldehyde reductase member 2	SQLETSLK*R	128	1	2	552.306	11516800	3967250	0.344475	0.152952
P0C0S5	H2AFZ	Histone H2A.Z	AGK*DSGK*AK	8;12	1;1	2	473.254	52137000	58334000	1.11886	0.158468
P23368	ME2	NAD-dependent malic enzyme, mitochondrial	SIVDNWPENHVK*AVVVTDGER	156	1	2	1203.61	3.56096e+07	9.75833e+06	0.274037	0.183244
D6R956	UCHL1	Ubiquitin carboxyl-terminal hydrolase	CFEK*NEAIQAAHDAVAQEGQCR	135	1	3	858.72	10472100	7052300	0.673437	0.183624
P00915	CA1	Carbonic anhydrase 1	SVLK*GGPFSDSYR	81	1	2	727.867	1.36217e+07	8.80437e+06	0.64635	0.205396
P11142	HSPA8	Heat shock cognate 71 kDa protein	ELEK*VCNPIITK	601	1	2	743.403	5811300	2270550	0.390713	0.220297
P04075	ALDOA	Fructose-bisphosphate aldolase A	GILAADESTGSIAK*R	42	1	2	765.91	4989700	6.07803e+06	1.21812	0.225994
P49189	ALDH9A1	4-trimethylaminobutyraldehyde dehydrogenase	FTEEVVK*QTQR	310	1	2	703.867	1.47931e+07	6572350	0.444284	0.279919
P38646	HSPA9	Stress-70 protein, mitochondrial	YDDPEVQK*DIK	135	1	2	696.338	3744650	6.23053e+06	1.66385	0.281779
P00915	CA1	Carbonic anhydrase 1	VGEANPK*LQK	157	1	2	563.317	11290300	12989000	1.15046	0.305429
P02042	HBD	Hemoglobin subunit delta	GTFSQLSELHCDK*LHVDPENFR	96	1	3	891.09	2.64969e+09	964430000	0.363979	0.515534
P02545	LMNA	Prelamin-A/C	TYSAK*LDNAR	270	1	2	590.801	1.47253e+07	11555300	0.784722	0.556665
O43676	NDUFB3	NADH dehydrogenase [ubiquinone] 1 beta subcomplex subunit 3	IEGTPLETIQK*K	34	1	2	699.896	3.31677e+06	3.08653e+06	0.930585	0.6244
Q9BR39	JPH2	Junctophilin-2	GLTK*AGAK*K	647;651	1;1	2	479.29	46542000	6.30437e+07	1.35455	0.636297
Q9Y3I0	RTCB	tRNA-splicing ligase RtcB homolog	AIK*LRPIAVIK	496	1	2	632.429	1.21237e+07	12295500	1.01417	0.8106
P10412	HIST1H1E	Histone H1.4	(ac)MSETAPAAPAAPAPAEK*TPVK	17	1	3	663.349	233410000	2.29783e+08	0.984462	0.950304
P11142	HSPA8	Heat shock cognate 71 kDa protein	ILDK*CNEIINWLDK	573	1	2	908.469	2619650	2551950	0.974157	0.967466
P12270	TPR	Nucleoprotein TPR	NQKLTATTQK*QEQIINTMTQDLR	755	1	3	929.815		4900950
Q16799	RTN1	Reticulon-1	THINAVVAK*IQAK	763	1	3	478.952		1565100
P12236	SLC25A6	ADP/ATP translocase 3	DFLAGGIAAAISK*TAVAPIER	23	1	3	705.06		1576600
Q6UB35	MTHFD1L	Monofunctional C1-tetrahydrofolate synthase, mitochondrial	DVDGVTDINLGK*LVR	189	1	2	828.452		1644450
Q8TAQ2	SMARCC2	SWI/SNF complex subunit SMARCC2	VEGQATDEK*K	769	1	2	573.785		2151900
P51003	PAPOLA	Poly(A) polymerase alpha	IPTPIVGVK*R	650	1	2	561.356		2.29023e+06
P40926	MDH2	Malate dehydrogenase, mitochondrial	ANTFVAELK*GLDPAR	185	1	2	822.441		2350850
P35269	GTF2F1	General transcription factor IIF subunit 1	VSEMPAAK*R	421	1	2	515.771		2462900
P25705	ATP5A1	ATP synthase subunit alpha, mitochondrial	AMK*QVAGTMK	427	1	2	553.788		2.48387e+06
P00387	CYB5R3	NADH-cytochrome b5 reductase 3	STPAITLESPDIK*YPLR	42	1	2	972.028		2557450
P21333	FLNA	Filamin-A	VGTECGNQK*VR	578	1	2	645.317		2.61453e+06
P02671	FGA	Fibrinogen alpha chain	VIEK*VQHIQLLQK	148	1	2	809.488		2.62143e+06
Q12857	NFIA	Nuclear factor 1 A-type	SLPSTSSTSSTK*R	276	1	2	690.852		2.72823e+06
P21953	BCKDHB	2-oxoisovalerate dehydrogenase subunit beta, mitochondrial	EK*LGVSCEVIDLR	294	1	2	780.409		2.86297e+06
O14686	KMT2D	Histone-lysine N-methyltransferase 2D	LVESANEK*AER	3079	1	2	644.331		2963850
P08559	PDHA1	Pyruvate dehydrogenase E1 component subunit alpha, somatic form, mitochondrial	MELK*ADQLYK	77	1	2	640.831		3.09317e+06
P31040	SDHA	Succinate dehydrogenase [ubiquinone] flavoprotein subunit, mitochondrial	VGSVLQEGCGK*ISK	538	1	2	752.395		3.56983e+06
Q96KR1	ZFR	Zinc finger RNA-binding protein	INFVGGNK*LQSTGNK	509	1	2	809.931		3579400
Q9UBS3	DNAJB9	DnaJ homolog subfamily B member 9	SPDAEAK*FR	66	1	2	531.764		3728550
P49189	ALDH9A1	4-trimethylaminobutyraldehyde dehydrogenase	VEPADASGTEK*AFEPATGR	30	1	2	987.974		3.74917e+06
Q8NEZ4	KMT2C	Histone-lysine N-methyltransferase 2C	TLVLSDK*HSPQK*K	2809;2814	1;1	2	782.938		4305100
P05141	SLC25A5	ADP/ATP translocase 2	DFLAGGVAAAISK*TAVAPIER	23	1	3	700.388		4.53753e+06
Q9H0E9	BRD8	Bromodomain-containing protein 8	RGEK*GEVVETVEDVIVR	85	1	3	652.685		4671300
Q96HW7	INTS4	Integrator complex subunit 4	VVQPQEEIATK*K	26	1	2	706.393		4.92297e+06
P02671	FGA	Fibrinogen alpha chain	MADEAGSEADHEGTHSTK*R	620	1	3	690.964		5.55443e+06
P12235	SLC25A4	ADP/ATP translocase 1	DFLAGGVAAAVSK*TAVAPIER	23	1	3	695.716		5633800
P26641	EEF1G	Elongation factor 1-gamma	AFNQGK*IFK	434	1	2	547.803		5.65203e+06
Q6IPH7	RPL14	RPL14 protein	APAQK*APAPK	209	1	2	510.795		5741600
P02671	FGA	Fibrinogen alpha chain	AQLVDMK*R	167	1	2	501.774		5.93137e+06
P02675	FGB	Fibrinogen beta chain	ARPAK*AAATQK	77	1	2	577.836		5955800
Q9UFN0	NIPSNAP3A	Protein NipSnap homolog 3A	PSK*MNEFLENFEK	48	1	2	827.893		6075800
P02679	FGG	Fibrinogen gamma chain	EK*VAQLEAQCQEPCK	153	1	2	930.435		6.43093e+06
P02671	FGA	Fibrinogen alpha chain	EVDLK*DYEDQQK	195	1	2	776.362		6.90843e+06
Q9Y2W2	WBP11	WW domain-binding protein 11	SGK*FMNPTDQAR	13	1	2	697.33		6946400
P48047	ATP5O	ATP synthase subunit O, mitochondrial	YVDMSVK*TK	199	1	2	556.786		7145400
P24539	ATP5F1	ATP synthase F(0) complex subunit B1, mitochondrial	HVVQSISTQQEK*ETIAK	233	1	3	656.685		7.38503e+06
P24539	ATP5F1	synthase F(0) complex subunit B1, mitochondrial	QASIQHIQNAIDTEK*SQQALVQK	154	1	3	874.128		8.55887e+06
P02769	ALB	(Bos taurus) Bovine serum albumin precursor	ECCDK*PLLEK	304	1	2	667.31		9.20913e+06
Q13825	AUH	Methylglutaconyl-CoA hydratase, mitochondrial	VAASSAK*MGLVETK	204	1	2	717.387		10214200
P30049	ATP5D	ATP synthase subunit delta, mitochondrial	ANLEK*AQAELVGTADEATR	136	1	2	1015.01		1.07923e+07
Q96JY6	PDLIM2	PDZ and LIM domain protein 2	ALATPPK*LHTCEK	282	1	2	754.4		1.25259e+07
P02671	FGA	Fibrinogen alpha chain	TVTK*TVIGPDGHK	467	1	2	697.886		12819200
P24539	ATP5F1	ATP synthase F(0) complex subunit B1, mitochondrial	CIADLK*LLAK	244	1	2	593.847		1.30797e+07
O43390	HNRNPR	Heterogeneous nuclear ribonucleoprotein R	GPDEAK*IK	126	1	2	450.245		17417000
P48047	ATP5O	ATP synthase subunit O, mitochondrial	TVLK*SFLSQGQVLK	162	1	2	795.467		1.96023e+07
Q6NUK1	SLC25A24	Calcium-binding mitochondrial carrier protein SCaMC-1	ILK*HEGLGAFYK	336	1	2	709.396		2.05903e+07
Q5H9L2	TCEAL5	Transcription elongation factor A protein-like 5	AAEK*RPAEDYVPR	105	1	2	772.397		2.18773e+07
P39019	RPS19	40S ribosomal protein S19	IAGQVAAANK*K*H	143;144	0.5;0.5	2	625.354		2.40063e+07
B3KPL2	PHF15	PHD finger protein 15	CSK*LPSSTKSGWPR	48	1	2	837.917		25265000
B3KPL2	PHF15	PHD finger protein 15	CSKLPSSTK*SGWPR	54	1	2	837.917		2.25977e+07
Q9H489	TSPY26P	Putative testis-specific Y-encoded-like protein 3	(ac)M#ADK*RAGTPEAAAR	4	1	2	772.878		3.13977e+07
Q14814	MEF2D	Myocyte-specific enhancer factor 2D	PAPEPEAEGSAVK*R	511	1	2	740.376		3.36343e+07
P06576	ATP5B	ATP synthase subunit beta, mitochondrial	ADK*LAEEHSS	522	1	2	564.762		40025000
P04179	SOD2	Superoxide dismutase [Mn], mitochondrial	DFGSFDK*FK	130	1	2	566.769		4.27347e+07
P02671	FGA	Fibrinogen alpha chain	EYHTEK*LVTSKGDK	432	1	2	859.933		1.72253e+08
P07108	DBI	Acyl-CoA-binding protein	AK*WDAWNELK	55	1	2	651.827		205720000
Q9Y3E1	HDGFRP3	Hepatoma-derived growth factor-related protein 3	IDELPEGAVK*PPANK	38	1	2	810.436	1590255
P08865	RPSA	40S ribosomal protein SA	(ac)MSGALDVLQMK*EEDVLK	11	1	2	929.977	2031750
P40926	MDH2	Malate dehydrogenase, mitochondrial	MISDAIPELK*ASIK	324	1	2	779.431	2125450
P14625	HSP90B1	Endoplasmin	DKIEK*AVVSQR	633	1	2	657.872	2183600
P10412	HIST1H1E	Histone H1.4	ALAAAGYDVEK*NNSR	75	1	2	810.902	2.39643e+06
Q6ZN40	TPM1	Tropomyosin 1 (Alpha), isoform CRA_f	AEQAEADK*K	29	1	2	516.254	2542500
P15311	EZR	Ezrin	QLFDQVVK*TIGLR	35	1	2	779.951	2693950
P40925	MDH1	Malate dehydrogenase, cytoplasmic	TWK*FVEGLPINDFSR	298	1	2	925.975	2728100
P43487	RANBP1	Ran-specific GTPase-activating protein	FLNAENAQK*FK	150	1	2	676.354	2803300
P11142	HSPA8	Heat shock cognate 71 kDa protein	IQK*LLQDFFNGK	348	1	2	746.912	2893050
O75368	SH3BGRL	SH3 domain-binding glutamic acid-rich-like protein	VYIASSSGSTAIK*K	17	1	2	727.398	2917450
P27348	YWHAQ	14-3-3 protein theta	VISSIEQK*TDTSDK	68	1	2	796.904	2935200
P12110	COL6A2	Collagen alpha-2(VI) chain	LGEQNFHK*AR	851	1	3	414.551	2.95597e+06
P13521	SCG2	Secretogranin-2	NEQINDEMK*R	283	1	2	659.806	2970750
P04040	CAT	Catalase	DPILFPSFIHSQK*R	169	1	3	576.314	3000100
P19338	NCL	Nucleolin	TFEEK*QGTEIDGR	449	1	2	776.368	3.03747e+06
C9JKG1	BGN	Biglycan (Fragment)	ALVLVNNK*ISK	142	1	2	620.885	3140400
Q9HCJ6	VAT1L	Synaptic vesicle membrane protein VAT-1 homolog-like	NADYVQEVK*R	240	1	2	632.32	3193300
P05141	SLC25A5	ADP/ATP translocase 2	QIFLGGVDK*R	105	1	2	587.833	3276050
P05109	S100A8	Protein S100-A8	SHEESHK*E	92	1	2	512.72	3.56203e+06
P31948	STIP1	Stress-induced-phosphoprotein 1	NPVIAQK*IQK	530	1	2	590.856	3648100
H0Y7A7	CALM2	Calmodulin (Fragment)	VFDK*DGNGYISAAELR	133	1	2	898.944	3809050
P14625	HSP90B1	Endoplasmin	EFGTNIK*LGVIEDHSNR	493	1	3	657.669	3900600
P08670	VIM	Vimentin	ETNLDSLPLVDTHSK*R	439	1	3	622.99	3.94677e+06
P49755	TMED10	Transmembrane emp24 domain-containing protein 10	IPDQLVILDMK*HGVEAK	127	1	3	650.024	4093650
P84090	ERH	Enhancer of rudimentary homolog	MYEEHLK*R	41	1	3	383.19	4.22743e+06
Q9NRX4	PHPT1	14 kDa phosphohistidine phosphatase	ISHQSQDK*K	86	1	2	556.788	4.31203e+06
P13521	SCG2	Secretogranin-2	NQLLQK*EPDLR	38	1	2	698.383	4338700
Q92743	HTRA1	Serine protease HTRA1	ADIALIK*IDHQGK	255	1	3	488.612	4464450
P02768	ALB	Serum albumin	EQLK*AVMDDFAAFVEK	569	1	3	628.313	4536400
P08133	ANXA6	Annexin A6	NDTSGEYK*K	314	1	2	542.251	4675800
P14625	HSP90B1	Endoplasmin	EELVK*NLGTIAK	161	1	2	678.89	4957700
Q14103	HNRNPD	Heterogeneous nuclear ribonucleoprotein D0	IFVGGLSPDTPEEK*IR	197	1	2	900.481	5.00057e+06
P08758	ANXA5	Annexin A5	GAGTNEK*VLTEIIASR	108	1	2	850.963	5032000
P45880	VDAC2	Voltage-dependent anion-selective channel protein 2	VTGTLETK*YK	72	1	2	591.324	5056250
P0DMV8	HSPA1A	Heat shock 70 kDa protein 1A	STLEPVEK*ALR	319	1	2	642.862	5140100
P21810	BGN	Biglycan	ELHLDNNK*LAR	288	1	3	455.581	5239900
P00558	PGK1	Phosphoglycerate kinase 1	ITLPVDFVTADK*FDENAK	291	1	2	1033.03	5268550
P08133	ANXA6	Annexin A6	MTNYDVEHTIK*K	579	1	2	760.874	5351250
P16870	CPE	Carboxypeptidase E	IVDQNTK*LAPETK	224	1	2	749.909	5776620
P14618	PKM	Pyruvate kinase PKM	GSGTAEVELK*K	135	1	2	580.812	5901450
Q02818	NUCB1	Nucleobindin-1	DLAQYDAAHHEEFK*R	177	1	3	624.627	6039850
P02647	APOA1	Apolipoprotein A-I	VSFLSALEEYTK*K	262	1	2	778.914	6098750
P11021	HSPA5	78 kDa glucose-regulated protein	IEWLESHQDADIEDFK*AK	617	1	3	739.355	6165150
P02743	APCS	Serum amyloid P-component	IVLGQEQDSYGGK*FDR	162	1	2	927.455	6.17373e+06
P07900	HSP90AA1	Heat shock protein HSP 90-alpha	EGLELPEDEEEK*K	558	1	2	793.875	6424950
P06733	ENO1	Alpha-enolase	LNVTEQEK*IDK	89	1	2	679.862	6.46307e+06
Q99497	PARK7	Protein deglycase DJ-1	DVVICPDASLEDAK*K	62	1	2	851.422	6515200
P14136	GFAP	Glial fibrillary acidic protein	SK*FADLTDAAAR	260	1	2	654.333	6595600
P12111	COL6A3	Collagen alpha-3(VI) chain	YIFVK*SAGSR	930	1	2	585.319	6636800
P07237	P4HB	Protein disulfide-isomerase	VHSFPTLK*FFPASADR	444	1	2	931.483	7002800
P05060	CHGB	Secretogranin-1	VQENQMDK*AR	455	1	2	630.804	7.01963e+06
P11766	ADH5	Alcohol dehydrogenase class-3	(ac)MANEVIK*CK	7	1	2	523.271	7122100
P05787	KRT8	Keratin, type II cytoskeletal 8	YEDEINK*R	185	1	2	554.767	7158900
P02787	TF	Serotransferrin	YLGEEYVK*AVGNLR	676	1	2	826.936	7.20477e+06
P05060	CHGB	Secretogranin-1	KPFSEDVNWGYEK*R	586	1	2	898.934	7.34967e+06
P05060	CHGB	Secretogranin-1	NYLNYGEEGAPGK*WQQQGDLQDTK	482	1	3	927.763	7493900
P06733	ENO1	Alpha-enolase	(ac)MSILK*IHAR	5	1	2	511.311	7586800
P05060	CHGB	Secretogranin-1	APRPQSEESWDEEDK*R	386	1	3	667.636	7725600
P08670	VIM	Vimentin	QVDQLTNDK*AR	168	1	2	665.341	7992500
P06733	ENO1	Alpha-enolase	EGLELLK*TAIGK	228	1	2	657.387	8.09313e+06
Q06830	PRDX1	Peroxiredoxin-1	ATAVMPDGQFK*DISLSDYK	27	1	2	1064.52	8597200
P15531	NME1	Nucleoside diphosphate kinase A	GLVGEIIK*R	26	1	2	513.819	8621200
Q7Z2Z1	TICRR	Treslin	NM#ISTVK*M#FLK*SK	672;676	1;1	2	821.931	8631150
P02647	APOA1	Apolipoprotein A-I	ATEHLSTLSEK*AK	230	1	2	728.886	8688850
P09936	UCHL1	Ubiquitin carboxyl-terminal hydrolase isozyme L1	MPFPVNHGASSEDTLLK*DAAK	195	1	3	757.376	8724000
P14618	PKM	Pyruvate kinase PKM	LNFSHGTHEYHAETIK*NVR	89	1	4	574.537	8.73483e+06
P04075	ALDOA	Fructose-bisphosphate aldolase A	AAQEEYVK*R	330	1	2	568.291	9008850
P12109	COL6A1	Collagen alpha-1(VI) chain	DALK*SSVDAVK	114	1	2	587.819	9.20163e+06
P06733	ENO1	Alpha-enolase	AVEHINK*TIAPALVSK	71	1	3	578.337	9.39857e+06
P11142	HSPA8	Heat shock cognate 71 kDa protein	NQTAEK*EEFEHQQK	589	1	2	894.413	9957600
P40925	MDH1	Malate dehydrogenase, cytoplasmic	GAAVIK*AR	236	1	2	414.259	9976700
P51884	LUM	Lumican	ISNIPDEYFK*R	226	1	2	712.364	10151400
P01023	A2M	Alpha-2-macroglobulin	SLNEEAVK*K	1176	1	2	530.288	1.03311e+07
L7N2F9		V-SNARE coiled-coil homology domain-containing protein	ADALQAGASQFETSAAK*LK	83	1	2	975.002	10451000
P11021	HSPA5	78 kDa glucose-regulated protein	VLEDSDLK*K	352	1	2	544.795	10511650
P02647	APOA1	Apolipoprotein A-I	LEALK*ENGGAR	206	1	2	600.323	10627500
P00558	PGK1	Phosphoglycerate kinase 1	AEPAK*IEAFR	146	1	2	587.317	10708650
P02679	FGG	Fibrinogen gamma chain	LDGSVDFK*K	231	1	2	525.777	11027000
P09486	SPARC	SPARC	IHENEK*R	204	1	2	484.251	1.10921e+07
P10412	HIST1H1E	Histone H1.4	KPAAAAGAK*K	168	1	2	477.79	1.11043e+07
P02787	TF	Serotransferrin	CLVEK*GDVAFVK	546	1	2	703.871	11366000
P01834	IGKC	Ig kappa chain C region	VQWK*VDNALQSGNSQESVTEQDSK	41	1	3	907.098	1.14997e+07
O95229	ZWINT	ZW10 interactor	K*QM#AM#EK*R	142;148	1;1	2	569.273	11529000
P67936	TPM4	Tropomyosin alpha-4 chain	LEEAEK*AADESER	82	1	2	759.85	11726800
P00558	PGK1	Phosphoglycerate kinase 1	ASLSK*LGDVYVNDAFGTAHR	156	1	3	721.699	11802800
P01034	CST3	Cystatin-C	TQPNLDNCPFHDQPHLK*R	118	1	4	565.524	1.18587e+07
P16870	CPE	Carboxypeptidase E	LTASAPGYLAITK*K	433	1	2	738.427	1.18615e+07
P04075	ALDOA	Fructose-bisphosphate aldolase A	YASICQQNGIVPIVEPEILPDGDHDLK*R	200	1	3	1073.54	1.22047e+07
Q6STE5	SMARCD3	SWI/SNF-related matrix-associated actin-dependent regulator of chromatin subfamily D member 3	VDIQEALK*R	148	1	2	557.317	12339000
P21810	BGN	Biglycan	VVQCSDLGLK*SVPK	82	1	2	786.427	12680000
P49773	HINT1	Histidine triad nucleotide-binding protein 1	(ac)MADEIAK*AQVAR	7	1	2	628.336	12886000
P60709	ACTB	Actin, cytoplasmic 1	EITALAPSTM#K*IK	326	1	2	730.905	13270000
P02768	ALB	Serum albumin	ADDK*ETCFAEEGK	588	1	2	771.325	13804000
B7ZW00	COL6A3	COL6A3 protein	TLSGTPEESK*R	228	1	2	623.817	1.40173e+07
P61981	YWHAG	14-3-3 protein gamma	ATVVESSEK*AYSEAHEISK	152	1	3	703.011	1.45517e+07
P01189	POMC	Pro-opiomelanocortin	EGDGPDGPADDGAGAQADLEHSLLVAAEK*K	215	1	3	992.467	1.47407e+07
O60814	HIST1H2BK	Histone H2B type 1-K	VLK*QVHPDTGISSK	47	1	2	775.93	14843000
P05787	KRT8	Keratin, type II cytoskeletal 8	TLNNK*FASFIDK	101	1	2	720.38	14889000
P40926	MDH2	Malate dehydrogenase, mitochondrial	IQEAGTEVVK*AK	239	1	2	657.867	15102000
P60174	TPI1	Triosephosphate isomerase	GWLK*SNVSDAVAQSTR	231	1	2	880.95	15229500
P62826	RAN	GTP-binding nuclear protein Ran	HLTGEFEK*K	37	1	2	565.796	15458500
P13521	SCG2	Secretogranin-2	VLEYLNQEK*AEK	601	1	2	753.396	1.54737e+07
P11021	HSPA5	78 kDa glucose-regulated protein	NQLTSNPENTVFDAK*R	96	1	3	625.978	1.55883e+07
P05060	CHGB	Secretogranin-1	GHPQEESEESNVSM#ASLGEK*R	324	1	3	787.02	1.59187e+07
P00558	PGK1	Phosphoglycerate kinase 1	ALMDEVVK*ATSR	361	1	2	681.358	15960000
P24752	ACAT1	Acetyl-CoA acetyltransferase, mitochondrial	QAVLGAGLPISTPCTTINK*VCASGMK	124	1	3	906.133	16327000
P08670	VIM	Vimentin	FANYIDK*VR	120	1	2	584.311	16405500
P62937	PPIA	Peptidyl-prolyl cis-trans isomerase A	SIYGEK*FEDENFILK	82	1	2	937.465	17158000
P08758	ANXA5	Annexin A5	GDTSGDYK*K	309	1	2	506.733	17405000
P02787	TF	Serotransferrin	WCAVSEHEATK*CQSFR	37	1	3	679.968	1.80333e+07
P63104	YWHAZ	14-3-3 protein zeta/delta	M#DK*NELVQK*AK	3;9	1;1	2	702.364	18231000
P02647	APOA1	Apolipoprotein A-I	VQPYLDDFQK*K	130	1	2	711.867	1.8473e+07
P06733	ENO1	Alpha-enolase	YDLDFK*SPDDPSR	262	1	2	798.862	18990000
P02787	TF	Serotransferrin	SVIPSDGPSVACVK*K	60	1	2	793.416	19133000
E9M4D4	HBA1	Hemoglobin alpha-1 globin chain (Fragment)	TYFPHFDLSHGSAQVK*GHSK	57	1	3	762.375	1.92273e+07
P02792	FTL	Ferritin light chain	ELAEEK*R	59	1	2	458.74	19268500
A0A0S2Z4G4	TPM3	Tropomyosin 3 isoform 1 (Fragment)	(ac)MAGITTIEAVK*R	11	1	2	621.856	1.92887e+07
P01242	GH2	Growth hormone variant	DMDK*VETFLR	198	1	2	648.319	2.00453e+07
P67936	TPM4	Tropomyosin alpha-4 chain	(ac)MAGLNSLEAVK*R	11	1	2	621.346	2.04723e+07
P02787	TF	Serotransferrin	DDTVCLAK*LHDR	659	1	3	495.577	2.08613e+07
P08670	VIM	Vimentin	TNEK*VELQELNDR	104	1	2	815.408	20928000
P02768	ALB	Serum albumin	VTK*CCTESLVNR	499	1	2	754.863	2.11983e+07
F5H5D3	TUBA1C	Tubulin alpha-1C chain	VGINYQPPTVVPGGDLAK*VQR	440	1	3	750.746	21804500
P02768	ALB	Serum albumin	LVNEVTEFAK*TCVADESAENCDK	75	1	3	891.067	2.21587e+07
P08670	VIM	Vimentin	TLLIK*TVETR	445	1	2	608.369	2.24493e+07
P01877	IGHA2	Immunoglobulin heavy constant alpha 2	VAAEDWK*K	293	1	2	494.759	22497500
A8K9P0		cDNA FLJ78413, highly similar to Homo sapiens albumin, mRNA	LDELWDEGKASSAK*QR	218	1	3	639.65	23693750
P07602	PSAP	Prosaposin	QEILAALEK*GCSFLPDPYQK	438	1	3	783.731	2.39483e+07
Q6GMX3	IGL@	IGL@ protein	ADSSPVK*AGVETTTPSK	180	1	2	858.936	2.62727e+07
P02768	ALB	Serum albumin	AVMDDFAAFVEK*CCK	581	1	2	916.904	2.68487e+07
P10412	HIST1H1E	Histone H1.4	ASGPPVSELITK*AVAASK	46	1	2	884.496	28544300
P05060	CHGB	Secretogranin-1	HSEK*SQREDEEEEEGENYQK	159	1	4	631.269	2.88333e+07
P10412	HIST1H1E	Histone H1.4	SGVSLAALK*K	63	1	2	508.311	2.89757e+07
P02768	ALB	Serum albumin	LVTDLTK*VHTECCHGDLLECADDR	264	1	3	967.105	34013000
Q9BWU5	HBB	Mutant hemoglobin beta chain (Fragment)	LSELHCDK*LHVDPENFR	96	1	3	717.681	35175000
P01009	SERPINA1	Alpha-1-antitrypsin	LVDK*FLEDVKK	153	1	2	688.395	3.85577e+07
P21810	BGN	Biglycan	IHEK*AFSPLR	132	1	3	413.9	3.89587e+07
P05060	CHGB	Secretogranin-1	QVLK*TSR	62	1	2	437.261	39083500
P05060	CHGB	Secretogranin-1	ADQTVLTEDEK*K	653	1	2	709.854	41254000
P02768	ALB	Serum albumin	ECCEK*PLLEKSHCIAEVENDEM#PADLPSLAADFVESK	310	0.5	4	1080.49	4.24717e+07
P12111	COL6A3	Collagen alpha-3(VI) chain	DFIAK*VIQR	470	1	2	566.33	42504000
P12110	COL6A2	Collagen alpha-2(VI) chain	AAVFHEK*DYDSLAQPGFFDR	1000	1	2	1178.06	4.65313e+07
B2RDW1	RPS27A	Epididymis luminal protein 112	TITLEVEPSDTIENVK*AK	27	1	2	1015.04	51187500
P69891	HBG1	Hemoglobin subunit gamma-1	GTFAQLSELHCDK*LHVDPENFK	96	1	3	876.423	5.35583e+07
P05060	CHGB	Secretogranin-1	SETHAAGHSQEK*THSR	228	1	2	902.92	5.74143e+07
P02647	APOA1	Apolipoprotein A-I	LHELQEK*LSPLGEEM#R	164	1	3	656.335	59276000
P21810	BGN	Biglycan	ISEAK*LTGIPK	219	1	2	599.856	6.03867e+07
P02768	ALB	Serum albumin	QTALVELVK*HK	558	1	2	654.388	6.80817e+07
P02768	ALB	Serum albumin	TYETTLEK*CCAAADPHECYAK	383	1	3	854.031	6.83913e+07
Q5I0G2	PRL	Prolactin	AVEIEEQTK*R	152	1	2	622.828	1.03716e+08
P02768	ALB	Serum albumin	DEGKASSAK*QR	219	1	2	630.813	1.04323e+08
P02768	ALB	Serum albumin	LDELRDEGK*ASSAK	214	1	3	520.934	1.66797e+08
P05060	CHGB	Secretogranin-1	QYSSHHTAEK*R	514	1	4	347.169	171960000
A0A126LAY4	U35	U35	(ac)M#M#DSSPEK*TNLELLYER	8	1	3	724.666	4.46103e+08
A0A087WXS0	TNNI2	Troponin I, fast skeletal muscle	(ac)M#GDLQK*R	6	1	2	474.234
P12111	COL6A3	Collagen alpha-3(VI) chain	LNIGPSK*VR	1472	1	2	513.309
P62258	YWHAE	14-3-3 protein epsilon	YDEMVESMK*K	28	1	2	651.291
P06748	NPM1	Nucleophosmin	GPSSVEDIK*AK	248	1	2	586.812
A8K9P0		cDNA FLJ78413, highly similar to Homo sapiens albumin, mRNA	LDELWDEGK*ASSAKQR	213	1	3	639.65
P02671	FGA	Fibrinogen alpha chain	EYHTEKLVTSK*GDK	437	1	2	859.933
P14854	COX6B1	Cytochrome c oxidase subunit 6B1	(ac)MAEDMETK*IK	8	1	2	574.779
E9LUX2	HBA2	Hemoglobin alpha-2 chain variant (Fragment)	(ac)AHVDDMPNALSALSDLHAHK*LR	20	1	3	832.42
J3QKR2	CYLD	Ubiquitin carboxyl-terminal hydrolase CYLD (Fragment)	(ac)ISAGK*IK	5	1	2	400.747
B7Z7W2		cDNA FLJ55558, highly similar to Regulating synaptic membrane exocytosis protein 1	(ac)M#LPRAK*R	6	1	2	486.276
P27348	YWHAQ	14-3-3 protein theta	(ac)MEK*TELIQK	3	1	2	602.318
P51991	HNRNPA3	Heterogeneous nuclear ribonucleoprotein A3	(ac)MEVK*PPPGRPQPDSGR	4	1	2	916.46
Q9UNQ2	DIMT1	Probable dimethyladenosine transferase	(ac)MPK*VK*SGAIGR	3;5	1;1	3	423.904
A0A024RAE4	CDC42	Cell division cycle 42 (GTP binding protein, 25kDa), isoform CRAa	(ac)MQTIK*CVVVGDGAVGK	5	1	2	873.45
Q8IVJ1	SLC41A1	Solute carrier family 41 member 1	(ac)MSSK*PEPK	4	1	2	494.244
O95036	WUGSC:HRG054D04.1	Similar to 60S ribosomal protein L7; similar to P18124 (PID:d133021)	(ac)MVGVEEK*K*K	7;8	1;1	2	587.313
Q8NEL0	CCDC54	Coiled-coil domain-containing protein 54	(ac)MYTLHTK*R	7	1	3	378.531
P61224	RAP1B	Ras-related protein Rap-1b	(ac)MREYK*LVVLGSGGVGK	5	1	2	823.467
Q00839	HNRNPU	Heterogeneous nuclear ribonucleoprotein U	(ac)MSSSPVNVK*K	9	1	2	515.282
P69905	HBA1	Hemoglobin subunit alpha	(ac)MVLSPADK*TNVK	8	1	2	628.348
H7C2N1	PTMA	Prothymosin alpha (Fragment)	AAEDDEDDDVDTK*K	140	1	2	804.331
P20962	PTMS	Parathymosin	AAEEEDEADPK*R	92	1	2	701.31
Q15233	NONO	Non-POU domain-containing octamer-binding protein	AAPGAEFAPNK*R	467	1	2	635.831
Q13151	HNRNPA0	Heterogeneous nuclear ribonucleoprotein A0	AAVVK*FHPIQGHR	159	1	2	751.423
P0CG04	IGLC1	Ig lambda-1 chain C regions	ADGSPVK*AGVETTKPSK	50	1	3	571.972
Q14151	SAFB2	Scaffold attachment factor B2	ADSLLAVVK*R	293	1	2	557.335
E5RHG6	TBCA	Tubulin-specific chaperone A	AEDGENYDIK*K	51	1	2	662.307
Q99832	CCT7	T-complex protein 1 subunit eta	AEK*DNAEIR	250	1	2	544.273
P08133	ANXA6	Annexin A6	AINEAYK*EDYHK	478	1	2	761.862
P11021	HSPA5	78 kDa glucose-regulated protein	AK*FEELNMDLFR	326	1	2	777.885
P08238	HSP90AB1	Heat shock protein HSP 90-beta	APFDLFENK*K	347	1	2	625.824
Q5H909	MAGED2	Melanoma-associated antigen D2	ASK*ATEVSK*TPEAR	47;53	1;1	2	779.907
P0C0S5	H2AFZ	Histone H2A.Z	ATIAGGGVIPHIHK*SLIGK	116	1	3	637.711
O60814	HIST1H2BK	Histone H2B type 1-K	AVTKAQK*K	24	1	2	479.29
P02763	ORM1	Alpha-1-acid glycoprotein 1	CEPLEK*QHEK	188	1	2	670.319
Q13442	PDAP1	28 kDa heat- and acid-stable phosphoprotein	DDATLSGK*R	172	1	2	502.754
P14625	HSP90B1	Endoplasmin	DK*IEKAVVSQR	630	0.924	3	438.917
P05060	CHGB	Secretogranin-1	DKETTENENTK*FEVR	80	1	2	941.445
P80192	MAP3K9	Mitogen-activated protein kinase kinase kinase 9	DLK*SSNILILQK	270	1	2	707.419
P02787	TF	Serotransferrin	DLLFK*DSAHGFLK	315	1	3	511.608
P08237	PFKM	ATP-dependent 6-phosphofructokinase, muscle type	DLQANVEHLVQK*MK	615	1	2	847.948
O00231	PSMD1	26S proteasome non-ATPase regulatory subunit 11	EASIDILHSIVK*R	32	1	3	508.291
V9H0H3		Gag-Pro-Pol-Env protein	EDNLTLDISK*IK*R	2275;2277	0.5;0.5	3	529.63
P12235	SLC25A4	ADP/ATP translocase 1	EFHGLGDCIIK*IFK	163	1	3	573.636
Q9UQ35	SRRM2	Serine/arginine repetitive matrix protein 2	EGRPPEPTPAK*R	2602	1	3	459.581
P02794	FTH1	Ferritin heavy chain	EHAEK*LMK	69	1	2	514.266
Q8WUY3	PRUNE2	Protein prune homolog 2	EHK*PSSIDR	690	1	2	555.781
Q02818	NUCB1	Nucleobindin-1	EHVMK*NVDTNQDR	302	1	2	814.378
P10809	HSPD1	60 kDa heat shock protein, mitochondrial	EIGNIISDAMK*K	191	1	2	680.861
P49189	ALDH9A1	4-trimethylaminobutyraldehyde dehydrogenase	EILDK*FTEEVVK	303	1	2	746.401
Q9Y305	ACOT9	Acyl-coenzyme A thioesterase 9, mitochondrial	EK*YLTVQNTVR	103	1	2	696.878
P31948	STIP1	Stress-induced-phosphoprotein 1	ELCEK*AIEVGR	284	1	2	673.343
A0A087WUZ3	SPTBN1	Spectrin beta chain, non-erythrocytic 1	ELEAENYHDIK*R	497	1	2	779.878
P05060	CHGB	Secretogranin-1	ELENLAAMDLELQK*IAEK	668	1	2	1050.55
P14625	HSP90B1	Endoplasmin	ELISNASDALDK*IR	114	1	2	793.923
A0A096LP55	UQCRHL	Cytochrome b-c1 complex subunit 6-like, mitochondrial	EQCEQLEK*CVK	42	1	2	746.842
P05060	CHGB	Secretogranin-1	ERADEPQWSLYPSDSQVSEEVK*TR	153	1	3	960.121
D3DSQ1	ASAH1	N-acylsphingosine amidohydrolase (Acid ceramidase) 1, isoform CRAc	ESLDVYELDAK*QGR	461	1	2	832.91
P16035	TIMP2	Metalloproteinase inhibitor 2	EVDSGNDIYGNPIK*R	67	1	2	859.921
Q8IYM9	TRIM22	E3 ubiquitin-protein ligase TRIM22	EVKMSPQEGQK*R	93	1	3	486.917
P11021	HSPA5	78 kDa glucose-regulated protein	FAEEDK*K	553	1	2	454.722
P01024	C3	Complement C3	FISLGEACK*K	721	1	2	597.813
P08670	VIM	Vimentin	FLEQQNK*ILLAELEQLK	129	1	3	700.396
P05787	KRT8	Keratin, type II cytoskeletal 8	FLEQQNK*MLETK	117	1	2	775.898
P30101	PDIA3	Protein disulfide-isomerase A3	FLQDYFDGNLK*R	362	1	2	779.388
O75947	ATP5H	ATP synthase subunit d, mitochondrial	FNALK*VPVPEDK	78	1	2	699.885
A2A274	ACO2	Aconitate hydratase, mitochondrial	FNPETDYLTGTDGK*K	545	1	2	864.41
P04080	CSTB	Cystatin-B	FPVFK*AVSFK	39	1	2	606.345
P52272	HNRNPM	Heterogeneous nuclear ribonucleoprotein M	GCGVVK*FESPEVAER	698	1	2	853.414
P48735	IDH2	Isocitrate dehydrogenase [NADP], mitochondrial	GK*LDGNQDLIR	384	1	2	635.841
A6NMY6	ANXA2P2	Putative annexin A2-like protein	GTDVPK*WISIMTER	212	1	2	837.93
P10645	CHGA	Chromogranin-A	GYPEEK*KEEEGSANR	418	0.975	3	588.939
B4DR52		Histone H2B	HAVSEGTK*AVTK	117	1	2	635.344
P00915	CA1	Carbonic anhydrase 1	HDTSLK*PISVSYNPATAK	46	1	3	657.678
P60981	DSTN	Destrin	HFVGMLPEK*DCR	78	1	3	510.911
P18669	PGAM1	Phosphoglycerate mutase 1	HGEAQVK*IWR	113	1	3	422.563
P11277	SPTB	Spectrin beta chain, erythrocytic	HRPDLIDFDK*LK	224	1	3	513.616
P14543	NID1	Nidogen-1	IEVAK*LDGTQR	1049	1	2	636.351
Q02543	RPL18A	60S ribosomal protein L18a	IFAPNHVVAK*SR	41	1	2	690.891
P48047	ATP5O	ATP synthase subunit O, mitochondrial	IGEK*YVDMSVK	192	1	2	655.837
P37837	TALDO1	Transaldolase	IHLDEK*SFR	292	1	3	396.212
P12111	COL6A3	Collagen alpha-3(VI) chain	IIDELNVK*PEGTR	869	1	2	763.415
P63244	RACK1	Receptor of activated protein C kinase 1	IIVDELK*QEVISTSSK	271	1	2	916.007
P49411	TUFM	Elongation factor Tu, mitochondrial	ILAEGGGAK*FK	88	1	2	566.822
P48723	HSPA13	Heat shock 70 kDa protein 13	ILVPIQQVLK*EGHLEK	390	1	3	629.375
B2RDW1	RPS27A	Epididymis luminal protein 112	IQDK*EGIPPDQQR	33	1	2	783.4
Q03252	LMNB2	Lamin-B2	ISEK*EEVTTR	81	1	2	617.32
O75947	ATP5H	ATP synthase subunit d, mitochondrial	IVEYEK*EMEK	117	1	2	670.326
Q9BW27	NUP85	Nuclear pore complex protein Nup85	K*DVDVYSQILR	59	1	2	689.372
Q9Y4A0	JRKL	Jerky protein homolog-like	K*ILPM#VEEK	387	1	2	572.818
Q8IZQ5	SELH	Selenoprotein H	KAEAAVVAVAEK*R	20	1	2	692.401
P04406	GAPDH	Glyceraldehyde-3-phosphate dehydrogenase	KVVK*QASEGPLK	263	0.959	2	663.393
P07196	NEFL	Neurofilament light polypeptide	LAAEDATNEK*QALQGER	157	1	2	943.466
P11142	HSPA8	Heat shock cognate 71 kDa protein	LDK*SQIHDIVLVGGSTR	328	1	2	940.515
P67936	TPM4	Tropomyosin alpha-4 chain	LEK*TIDDLEEK	215	1	2	687.854
P50213	IDH3A	Isocitrate dehydrogenase [NAD] subunit alpha, mitochondrial	LITEGASK*R	177	1	2	508.79
P51888	PRELP	Prolargin	LNYNK*LTDR	277	1	2	589.812
P08670	VIM	Vimentin	LQDEIQNMK*EEMAR	373	1	2	888.916
P02545	LMNA	Prelamin-A/C	LQEK*EDLQELNDR	32	1	2	836.413
Q03252	LMNB2	Lamin-B2	LQEK*EELR	47	1	2	543.793
P00915	CA1	Carbonic anhydrase 1	LQK*VLDALQAIK	160	1	2	691.424
P32119	PRDX2	Peroxiredoxin-2	LSEDYGVLK*TDEGIAYR	119	1	2	985.989
P30626	SRI	Sorcin	LSPQAVNSIAK*R	146	1	2	663.38
P68363	TUBA1B	Tubulin alpha-1B chain	LSVDYGK*K	163	1	2	476.261
A0A087WUZ3	SPTBN1	Spectrin beta chain, non-erythrocytic 1	LVDTGDK*FR	1915	1	2	546.788
P06753	TPM3	Tropomyosin alpha-3 chain	MELQEIQLK*EAK	150	1	2	751.4
P07900	HSP90AA1	Heat shock protein HSP 90-alpha	NIK*LGIHEDSQNR	446	1	2	783.405
P40926	MDH2	Malate dehydrogenase, mitochondrial	NLGIGK*VSSFEEK	307	1	2	725.383
P12111	COL6A3	Collagen alpha-3(VI) chain	NPSVVVK*R	1156	1	2	470.782
Q9UKZ9	PCOLCE2	Procollagen C-endopeptidase enhancer 2	NQK*LLDALK	405	1	2	542.822
A0A0G2JIW1	HSPA1B	Heat shock 70 kDa protein 1B	NQVALNPQNTVFDAK*R	72	1	3	619.659
P02671	FGA	Fibrinogen alpha chain	NSLFEYQK*NNK	97	1	2	713.852
P27797	CALR	Calreticulin	NVLINK*DIR	159	1	2	563.833
P22626	HNRNPA2B1	Heterogeneous nuclear ribonucleoproteins A2/B1	NYYEQWGK*LTDCVVMR	46	1	3	701.992
O60814	HIST1H2BK	Histone H2B type 1-K	PEPAK*SAPAPK*K	6;12	1;1	2	652.864
P36955	SERPINF1	Pigment epithelium-derived factor	PIK*LTQVEHR	352	1	3	421.579
P30101	PDIA3	Protein disulfide-isomerase A3	PSHLTNK*FEDK	214	1	2	679.341
P09936	UCHL1	Ubiquitin carboxyl-terminal hydrolase isozyme L1	QFLSETEK*MSPEDR	123	1	2	869.901
Q13423	NNT	NAD(P) transhydrogenase, mitochondrial	QGFNVVVESGAGEASK*FSDDHYR	100	1	3	847.726
P01011	SERPINA3	Alpha-1-antichymotrypsin	QLVLK*APDK	67	1	2	527.319
P01241	GH1	Somatotropin	QTYSK*FDTNSHNDDALLK	171	1	3	713.671
P10412	HIST1H1E	Histone H1.4	SAGAAK*R	32	1	2	351.698
P02787	TF	Serotransferrin	SASDLTWDNLK*GK	464	1	2	738.87
Q96AE4	FUBP1	Far upstream element-binding protein 1	SCMLTGTPESVQSAK*R	161	1	2	897.43
P02763	ORM1	Alpha-1-acid glycoprotein 1	SDVVYTDWK*K	179	1	2	641.819
Q16769	QPCT	Glutaminyl-peptide cyclotransferase	SFSNIISTLNPTAK*R	132	1	2	845.96
P06733	ENO1	Alpha-enolase	SGK*YDLDFK	256	1	2	557.774
Q92793	CREBBP	CREB-binding protein	SHAHK*MVK	1741	1	2	490.261
Q6ZN40	TPM1	Tropomyosin 1 (Alpha), isoform CRAf	SIDDLEEK*VAHAK	301	1	2	748.883
P19823	ITIH2	Inter-alpha-trypsin inhibitor heavy chain H2	SLAPTAAAK*R	605	1	2	514.298
P67936	TPM4	Tropomyosin alpha-4 chain	SLEAASEK*YSEK	177	1	2	692.336
P02652	APOA2	Apolipoprotein A-II	SPELQAEAK*SYFEK	62	1	2	834.909
P24539	ATP5F1	ATP synthase F(0) complex subunit B1, mitochondrial	SQQALVQK*R	162	1	2	550.315
P13639	EEF2	Elongation factor 2	STLTDSLVCK*AGIIASAR	42	1	2	953.009
Q92945	KHSRP	Far upstream element-binding protein 2	SVSLTGAPESVQK*AK	203	1	2	772.42
Q9UFN0	NIPSNAP3A	Protein NipSnap homolog 3A	SYYLK*PSKMNEFLENFEK	45	0.5	3	770.377
P27816	MAP4	Microtubule-associated protein 4	TAGPIASAQK*QPAGK	986	1	2	733.902
Q8IZA3	H1FOO	Histone H1oo	TEAPK*GPR	323	1	2	449.243
Q04727	TLE4	Transducin-like enhancer protein 4	TEEK*EIAAR	237	1	2	544.783
P05091	ALDH2	Aldehyde dehydrogenase, mitochondrial	TEQGPQVDETQFK*K	368	1	2	838.91
P36542	ATP5C1	ATP synthase subunit gamma, mitochondrial	THSDQFLVAFK*EVGR	154	1	2	888.457
Q8TEH3	DENND1A	DENN domain-containing protein 1A	TK*ANPAMKTVYK	422	1	2	697.379
Q4AEJ4	hfzo2	Mitochondrial transmembrane GTPase FZO-2	TK*FEQHTIR	364	1	3	401.216
P13010	XRCC5	X-ray repair cross-complementing protein 5	TLFPLIEAK*K	543	1	2	601.363
P10909	CLU	Clusterin	TLIEK*TNEER	62	1	2	637.833
P49327	FASN	Fatty acid synthase	TPEAVQK*LLEQGLR	436	1	2	812.457
P39023	RPL3	60S ribosomal protein L3	TVFAEHISDECK*R	115	1	2	817.386
P02679	FGG	Fibrinogen gamma chain	VAQLEAQCQEPCK*DTVQIHDITGK	166	1	3	937.453
P00558	PGK1	Phosphoglycerate kinase 1	VDFNVPMK*NNQITNNQR	30	1	2	1037.51
P78371	CCT2	T-complex protein 1 subunit beta	VDNIIK*AAPR	522	1	2	569.833
Q9UK22	FBXO2	F-box only protein 2	VEELPGDSGVEFTHDESVK*K	166	1	3	748.694
P01860	IGHG3	Ig gamma-3 chain C region	VELK*TPLGDTTHTCPR	101	1	3	622.984
P12956	XRCC6	X-ray repair cross-complementing protein 6	VEYSEEELK*THISK	565	1	2	867.433
P04040	CAT	Catalase	VFEHIGK*K	105	1	2	500.285
P10809	HSPD1	60 kDa heat shock protein, mitochondrial	VGGTSDVEVNEK*K	417	1	2	702.354
P05091	ALDH2	Aldehyde dehydrogenase, mitochondrial	VIQVAAGSSNLK*R	280	1	2	692.899
P61981	YWHAG	14-3-3 protein gamma	VISSIEQK*TSADGNEK	69	1	2	874.439
P06576	ATP5B	ATP synthase subunit beta, mitochondrial	VLDSGAPIK*IPVGPETLGR	133	1	2	981.057
O14773	TPP1	Tripeptidyl-peptidase 1	VNTELM#K*AAAR	346	1	2	631.332
P11021	HSPA5	78 kDa glucose-regulated protein	VTAEDK*GTGNK	516	1	2	581.291
P21796	VDAC1	Voltage-dependent anion-selective channel protein 1	VTGSLETK*YR	61	1	2	598.319
P04406	GAPDH	Glyceraldehyde-3-phosphate dehydrogenase	VVDLMAHMASK*E	334	1	2	686.834
P37837	TALDO1	Transaldolase	WLHNEDQMAVEK*LSDGIR	307	1	3	728.357
O75489	NDUFS3	NADH dehydrogenase [ubiquinone] iron-sulfur protein 3, mitochondrial	YDDEVK*R	217	1	2	483.73
P09104	ENO2	Gamma-enolase	YDLDFK*SPTDPSR	262	1	2	791.873
P30101	PDIA3	Protein disulfide-isomerase A3	YGVSGYPTLK*IFR	104	1	2	771.919
P21741	MDK	Midkine	YK*FENWGACDGGTGTK	87	1	2	916.899
P63128	ERVK-9	Endogenous retrovirus group K member 9 Pol protein	YK*SFSIK*ILK	308;313	1;1	2	655.89
Q04917	YWHAH	14-3-3 protein eta	YLAEVASGEK*K	142	1	2	618.827
Q96C86	DCPS	m7GpppX diphosphatase	(ac)MADAAPQLGK*R	10	1	2	555.799

## Sheet: Sheet2
Table 1. Acetylated proteins identified in non-functional pituitary adenomas and control pituitiaries. K* = Acetylated Lysine residue. M# = Oxidated Met. (*) = (ac).
Accession No.	Gene name	Protein name	Modified peptide	Modified positions	Modified probabilities	Charge	m/z	Average (N)	Average (T)	Ratio (T/N)	P-value (t-test)
Q13423	NNT	NAD(P) transhydrogenase, mitochondrial	EIFQNEK*R	70	1	2	553.285	4244650	5.71253e+07	13.4582	0.00197286
O75947	ATP5H	ATP synthase subunit d, mitochondrial	ANVAK*AGLVDDFEKK	63	1	3	549.63	7912400	43342000	5.47773	9.46996e-05
P68431	HIST1H3A	Histone H3.1	STGGK*APR	15	1	2	408.222	7.68467e+08	4190500000	5.45307	0.00358181
O75874	IDH1	Isocitrate dehydrogenase [NADP] cytoplasmic	CATITPDEK*R	81	1	2	616.801	4029400	2.16707e+07	5.37814	0.00374996
P24752	ACAT1	Acetyl-CoA acetyltransferase, mitochondrial	IHMGSCAENTAK*K	202	1	3	496.903	2710150	1.11908e+07	4.12921	0.0333889
P48047	ATP5O	ATP synthase subunit O, mitochondrial	LEQVEK*ELLR	60	1	2	649.869	12693000	4.80943e+07	3.78904	0.0399586
P68431	HIST1H3A	Histone H3.1	K*STGGKAPR	10	1	2	493.275	2.56083e+08	930030000	3.63175	0.000544298
P12270	TPR	Nucleoprotein TPR	NQK*LTATTQKQEQIINTMTQDLR	748	1	3	929.815	3.73487e+07	128350000	3.43653	1.67723e-05
P35914	HMGCL	Hydroxymethylglutaryl-CoA lyase, mitochondrial	DGLQNEK*NIVSTPVK	48	1	2	842.449	3373750	1.00181e+07	2.96942	0.00689785
O75947	ATP5H	ATP synthase subunit d, mitochondrial	AGLVDDFEK*K	72	1	2	582.301	15394500	4.53327e+07	2.94473	0.00201712
Q9BSH5	HDHD3	Haloacid dehalogenase-like hydrolase domain-containing protein 3	LLTWDVK*DTLLR	15	1	2	757.932	4120900	1.14863e+07	2.78732	0.0165913
P40926	MDH2	Malate dehydrogenase, mitochondrial	VSSFEEK*MISDAIPELK	314	1	2	982.998	2767800	7506700	2.71215	0.0219692
P49327	FASN	Fatty acid synthase	VFTTVGSAEK*R	1704	1	2	618.833	11045900	25173000	2.27895	0.0063697
Q9UFN0	NIPSNAP3A	Protein NipSnap homolog 3A	PGGPALWGDAFK*R	166	1	2	707.367	1.92643e+07	37813000	1.96285	0.00468535
P09622	DLD	Dihydrolipoyl dehydrogenase, mitochondrial	ILQK*QGFK	267	1	2	502.3	10267000	1.99793e+07	1.94598	0.000142253
Q5BKX8	MURC	Muscle-related coiled-coil protein	SGK*EHIDNIKK	192	1	2	655.857	8.44363e+07	1.61913e+08	1.91758	0.000338346
P25705	ATP5A1	ATP synthase subunit alpha, mitochondrial	ISEQSDAK*LK	539	1	2	580.812	3.00303e+07	53227000	1.77244	0.0467794
P04406	GAPDH	Glyceraldehyde-3-phosphate dehydrogenase	TVDGPSGK*LWR	194	1	2	629.333	5.71577e+07	99222000	1.73594	0.00423859
P00505	GOT2	Aspartate aminotransferase, mitochondrial	DADEAK*R	302	1	2	423.701	11775000	2.01483e+07	1.71111	0.00869065
P56381	ATP5E	ATP synthase subunit epsilon, mitochondrial	ANAEK*TSGSNVK	37	1	2	624.315	1963150	3.16597e+06	1.6127	0.0118938
P62805	HIST1H4A	Histone H4	GGK*GLGKGGAK	9	1	2	507.291	324505000	5.17667e+08	1.59525	0.0236217
P17987	TCP1	T-complex protein 1 subunit alpha	SLHDALCVVK*R	400	1	3	447.243	45112000	6.65813e+07	1.47591	0.00582723
P53004	BLVRA	Biliverdin reductase A	LLGQFSEK*ELAAEK	269	1	2	802.93	241610000	3.31677e+08	1.37278	0.000944102
P78417	GSTO1	Glutathione S-transferase omega-1	LEEVLTNK*K	160	1	2	558.319	2.23157e+07	1.53617e+07	0.68838	0.0183316
P08133	ANXA6	Annexin A6	GAGTDEK*TLTR	620	1	2	595.804	5.36963e+06	3578800	0.666489	0.0218488
P02042	HBD	Hemoglobin subunit delta	VVAGVANALAHK*YH	145	1	3	497.94	6.02483e+09	3969500000	0.658856	0.000822639
Q9GZZ1	NAA50	N-alpha-acetyltransferase 50	LNQVIFPVSYNDK*FYK	34	1	2	1009.03	17650500	11263700	0.638152	0.0142452
D1MGQ2	HBA2	Alpha-2 globin chain	AAWGK*VGAHAGEYGAEALER	17	1	3	695.676	418780000	2.60587e+08	0.622252	0.0200805
P62861	FAU	40S ribosomal protein S30	FVNVVPTFGK*K	51	1	2	639.366	6.95743e+06	4058650	0.583354	0.0327289
P37837	TALDO1	Transaldolase	(ac)MSSSPVK*R	7	1	2	422.73	1.81287e+07	10558200	0.582404	0.0151895
P68871	HBB	Hemoglobin subunit beta	GTFATLSELHCDK*LHVDPENFR	96	1	4	657.818	3518300000	1.89023e+09	0.537258	0.0214365
P60174	TPI1	Triosephosphate isomerase	TATPQQAQEVHEK*LR	225	1	2	889.463	2.84667e+07	1.24847e+07	0.438571	0.000327787
P04908	HIST1H2AB	Histone H2A type 1-B/E	NDEELNK*LLGR	96	1	2	671.852	1.89193e+07	7.58543e+06	0.400936	0.00125104
P00738	HP	Haptoglobin	HYEGSTVPEK*K	321	1	2	658.828	6138650	2.44377e+06	0.398095	0.0166034
P12814	ACTN1	Alpha-actinin-1	LDHLAEK*FR	398	1	3	390.88	12527500	4961050	0.396013	0.0472056
P00915	CA1	Carbonic anhydrase 1	VLDALQAIK*TK	169	1	2	621.377	3.82327e+07	14662000	0.383494	0.0121051
P56381	ATP5E	ATP synthase subunit epsilon, mitochondrial	YSQICAK*AVR	21	1	2	619.322	7391700	2.78033e+06	0.376143	0.00210854
P69905	HBA1	Hemoglobin subunit alpha	TNVK*AAWGK	12	1	1	1016.55	3.41613e+08	1.25367e+08	0.366984	0.0428732
U3PXP0	HBA2	Alpha globin chain (Fragment)	TNVK*AAWGK	12	1	1	1016.55	3.41613e+08	1.25367e+08	0.366984	0.0428732
P10606	COX5B	Cytochrome c oxidase subunit 5B, mitochondrial	EDPNLVPSISNK*R	86	1	2	755.897	7595600	2.76187e+06	0.363614	0.000761489
P24752	ACAT1	Acetyl-CoA acetyltransferase, mitochondrial	EDEEYK*R	257	1	2	505.725	5501150	1942600	0.353126	0.0112714
P07737	PFN1	Profilin-1	EGVHGGLINK*K	126	1	2	597.335	8392550	2711850	0.323126	0.0475908
Q06830	PRDX1	Peroxiredoxin-1	(ac)MSSGNAK*IGHPAPNFK	7	1	2	804.91	21180000	6546000	0.309065	0.00330612
P05060	CHGB	Secretogranin-1	RHPQGAWK*ELDR	465	1	3	512.267	12902000	3935700	0.305046	0.0251917
P00441	SOD1	Superoxide dismutase [Cu-Zn]	TLVVHEK*ADDLGK	123	1	2	733.896	1.73873e+07	5.27267e+06	0.303248	0.00138381
P68363	TUBA1B	Tubulin alpha-1B chain	LDHK*FDLMYAK	394	1	3	474.908	3.08273e+07	9007500	0.292192	0.0208266
P02768	ALB	Serum albumin	AAFTECCQAADK*AACLLPK	198	1	2	1084	2.13827e+07	6.12763e+06	0.28657	0.00395939
P04406	GAPDH	Glyceraldehyde-3-phosphate dehydrogenase	AGAHLQGGAK*R	117	1	2	554.305	2.97157e+07	7.33227e+06	0.246748	0.0250295
P60709	ACTB	Actin, cytoplasmic 1	DSYVGDEAQSK*R	61	1	2	698.821	107031000	2.36523e+07	0.220986	0.000258762
P01236	PRL	Prolactin	IDNYLK*LLK	215	1	2	581.348	6.02297e+07	13244000	0.219892	6.75174e-05
P68363	TUBA1B	Tubulin alpha-1B	DVNAAIATIK*TK	336	1	2	643.869	23431000	4939700	0.210819	0.000176826
P62937	PPIA	Peptidyl-prolyl cis-trans isomerase A	ALSTGEK*GFGYK	44	1	2	650.333	34864500	7.19603e+06	0.2064	0.00644029
A0A0U1RRH7		Histone H2A	NDEELNK*LLGK	96	1	2	657.849	1.78053e+07	3.62073e+06	0.203351	3.3533e-05
P07602	PSAP	Prosaposin	DGGFCEVCK*K	413	1	2	621.268	1.31883e+07	2.53487e+06	0.192205	0.00537314
Q8NDG6	TDRD9	Putative ATP-dependent RNA helicase TDRD9	IREVAELYEELK*TR	711	1	2	895.986	227500000	42431500	0.186512	0.000161784
P02647	APOA1	Apolipoprotein A-I	QK*LHELQEK	157	1	2	597.827	6918400	1258900	0.181964	0.00358238
P10412	HIST1H1E	Histone H1.4	LGLK*SLVSK	85	1	2	493.816	15091500	2.63753e+06	0.174769	0.000457295
P08670	VIM	Vimentin	SK*FADLSEAANR	294	1	2	675.836	6.25693e+07	8599400	0.137438	0.000462964
P69905	HBA1	Hemoglobin subunit alpha	VADALTNAVAHVDDMPNALSALSDLHAHK*LR	91	1	5	662.343	1036330000	1.38697e+08	0.133835	0.0112769
P02768	ALB	Serum albumin	LKECCEK*PLLEK	305	1	2	794.907	212540000	2.70267e+07	0.12716	0.0019571
P02768	ALB	Serum albumin	YICENQDSISSK*LK	298	1	2	863.919	2.16883e+08	2.65487e+07	0.12241	0.000144069
P01236	PRL	Prolactin	DSHK*IDNYLK	209	1	3	425.551	6.23477e+07	6615500	0.106107	0.00453752
P02768	ALB	Serum albumin	SLHTLFGDK*LCTVATLR	97	1	2	987.527	1.35626e+08	1.31364e+07	0.0968575	0.00711418
P01009	SERPINA1	Alpha-1-antitrypsin	LQHLENELTHDIITK*FLENEDRR	298	1	3	969.165	3.75027e+08	2.81243e+07	0.0749929	0.00205122
P02768	ALB	Serum albumin	AEFAEVSK*LVTDLTK	257	1	2	846.956	87783000	6540100	0.074503	0.00114452
P02768	ALB	Serum albumin	ETYGEMADCCAK*QEPERNECFLQHK	117	1	4	793.836	5.91307e+07	3887750	0.0657485	0.00650455
P01857	IGHG1	Ig gamma-1 chain C region	LTVDK*SR	297	1	2	430.745	6.75433e+07	4.30367e+06	0.0637171	6.67625e-06
P18669	PGAM1	Phosphoglycerate mutase 1	FSGWYDADLSPAGHEEAK*R	39	1	3	726.668	1.15274e+08	6.91113e+06	0.0599541	0.000709424
P00352	ALDH1A1	Retinal dehydrogenase 1	SLDDVIK*R	419	1	2	494.277	18519500	998620	0.0539226	0.0051706
A0A087WVW2	IGHG3	Ig gamma-3 chain C region	ALPAPIEK*TISK	408	1	2	655.39	8.10467e+07	4033400	0.0497664	0.00365707
P01857	IGHG1	Ig gamma-1 chain C region	ALPAPIEK*TISK	217	1	2	655.39	8.10467e+07	4033400	0.0497664	0.00365707
P02768	ALB	Serum albumin	LVRPEVDVMCTAFHDNEETFLK*K	160	1	3	940.795	575220000	2.85463e+07	0.0496268	0.00168286
P02768	ALB	Serum albumin	CCK*HPEAK	463	1	2	536.239	69895000	2682550	0.0383797	0.0191565
P02768	ALB	Serum albumin	VFDEFK*PLVEEPQNLIK	402	1	3	696.374	148740000	5320100	0.0357678	0.0120039
P02768	ALB	Serum albumin	ETCFAEEGK*K	597	1	2	620.779	1.63197e+08	5.69347e+06	0.0348872	0.00266528
P02768	ALB	Serum albumin	CASLQK*FGER	229	1	2	619.303	284810000	9.08217e+06	0.0318885	8.56251e-05
P01857	IGHG1	Ig gamma-1 chain C region	FNWYVDGVEVHNAK*TK	171	1	2	974.981	359980000	10714800	0.029765	0.00445413
O14604	TMSB4Y	Thymosin beta-4, Y-chromosomal	(ac)MSDK*PGM#AEIEK*FDK	4;12	1;1	2	868.906	12352000	5217700	0.422417	0.0505957
P68431	HIST1H3A	Histone H3.1	QLATK*AAR	24	1	2	450.767	3272400000	6.43897e+09	1.96766	0.0506125
Q9UII2	ATPIF1	ATPase inhibitor, mitochondrial	HHEEEIVHHK*K	82	1	4	366.939	2.91207e+07	1.77363e+07	0.609063	0.0526229
Q6J1Z8	HBB	Hemoglobin beta (Fragment)	ALAHK*YH	40	1	2	441.235	3114600000	2225400000	0.714506	0.0584621
P62805	HIST1H4A	Histone H4	GGKGLGK*GGAK	13	1	3	309.851	6.68373e+09	1.10172e+10	1.64837	0.0591097
P68431	HIST1H3A	Histone H3.1	K*QLATK*AAR	19;24	1;1	2	535.819	374775000	5.65393e+08	1.50862	0.0600867
P62805	HIST1H4A	Histone H4	GLGK*GGAK*R	17	1	3	309.851	6467400000	1.04995e+10	1.62346	0.064273
Q8TEK3	DOT1L	Histone-lysine N-methyltransferase, H3 lysine-79 specific	GK*GALGR	676	1	2	350.709	19725500	53856000	2.73027	0.0654804
P04075	ALDOA	Fructose-bisphosphate aldolase A	ADDGRPFPQVIK*SK	99	1	3	533.954	14309850	2.33727e+06	0.163333	0.0658395
P13521	SCG2	Secretogranin-2	LAPVSK*R	567	1	2	406.753	8.55557e+06	1.20393e+07	1.40719	0.0736598
P00367	GLUD1	Glutamate dehydrogenase 1, mitochondrial	GASIVEDK*LVEDLR	84	1	2	793.425	2797550	8.02453e+06	2.86841	0.0757685
P02545	LMNA	Prelamin-A/C	EAALSTALSEK*R	155	1	2	659.354	5702300	4.08077e+06	0.715635	0.0850782
P69905	HBA1	Hemoglobin subunit alpha	TYFPHFDLSHGSAQVK*GHGK	57	1	2	1128.05	319430000	4.25227e+08	1.3312	0.0900831
Q93077	HIST1H2AC	Histone H2A type 1-C	GK*QGGK*AR	6;10	1;1	2	443.249	50643500	8.74127e+07	1.72604	0.0911719
P22626	HNRNPA2B1	Heterogeneous nuclear ribonucleoproteins A2/B1	EESGKPGAHVTVK*K	112	1	3	503.607	30598500	18630000	0.608853	0.0928264
P40939	HADHA	Trifunctional enzyme subunit alpha, mitochondrial	ILQEGVDPK*K	569	1	2	584.832	4051500	1.11451e+07	2.75085	0.101178
P62937	PPIA	Peptidyl-prolyl cis-trans isomerase A	VSFELFADK*VPK	28	1	2	711.387	6203950	3475750	0.560248	0.11002
P25705	ATP5A1	ATP synthase subunit alpha, mitochondrial	FNDGSDEK*K	239	1	2	541.243	9.40137e+06	1.33617e+07	1.42125	0.110789
Q6P444	MTFR2	Mitochondrial fission regulator 2	TNYSHHSK*SQR	263	1	2	693.829	81951500	16638000	0.203023	0.111382
P11142	HSPA8	Heat shock cognate 71 kDa protein	NQVAMNPTNTVFDAK*R	71	1	2	924.457	7683600	5524000	0.718934	0.118369
P32119	PRDX2	Peroxiredoxin-2	ATAVVDGAFK*EVK	26	1	2	688.875	41726000	3741550	0.0896695	0.123089
P68104	EEF1A1	Elongation factor 1-alpha 1	TIEK*FEK*EAAEM#GK	41;44	1;1	2	855.916	1.85083e+07	6278400	0.339221	0.130916
P04075	ALDOA	Fructose-bisphosphate aldolase A	DGADFAK*WR	147	1	2	554.265	1.56263e+07	1.22553e+07	0.784274	0.131255
P02679	FGG	Fibrinogen gamma chain	RLDGSVDFK*K	231	1	2	603.827	11963000	1.02799e+07	0.859311	0.136671
O60814	HIST1H2BK	Histone H2B type 1-K	LLLPGELAK*HAVSEGTK	109	1	2	903.012	1.81163e+08	1.37647e+08	0.759793	0.13731
P68431	HIST1H3A	Histone H3.1	EIAQDFK*TDLR	80	1	2	689.354	1.42217e+08	133330000	0.937513	0.151193
A0A024RCJ2	HIST1H2BJ	Histone H2B	K*AVTK*AQK	17;21	1;1	2	479.29	5.98383e+07	1.37394e+08	2.29609	0.151517
O60814	HIST1H2BK	Histone H2B type 1-K	AVTK*AQKK	21	1	2	479.29	5.98383e+07	1.37394e+08	2.29609	0.151517
O43488	AKR7A2	Aflatoxin B1 aldehyde reductase member 2	SQLETSLK*R	128	1	2	552.306	11516800	3967250	0.344475	0.152952
P0C0S5	H2AFZ	Histone H2A.Z	AGK*DSGK*AK	8;12	1;1	2	473.254	52137000	58334000	1.11886	0.158468
P23368	ME2	NAD-dependent malic enzyme, mitochondrial	SIVDNWPENHVK*AVVVTDGER	156	1	2	1203.61	3.56096e+07	9.75833e+06	0.274037	0.183244
D6R956	UCHL1	Ubiquitin carboxyl-terminal hydrolase	CFEK*NEAIQAAHDAVAQEGQCR	135	1	3	858.72	10472100	7052300	0.673437	0.183624
P00915	CA1	Carbonic anhydrase 1	SVLK*GGPFSDSYR	81	1	2	727.867	1.36217e+07	8.80437e+06	0.64635	0.205396
P11142	HSPA8	Heat shock cognate 71 kDa protein	ELEK*VCNPIITK	601	1	2	743.403	5811300	2270550	0.390713	0.220297
P04075	ALDOA	Fructose-bisphosphate aldolase A	GILAADESTGSIAK*R	42	1	2	765.91	4989700	6.07803e+06	1.21812	0.225994
P49189	ALDH9A1	4-trimethylaminobutyraldehyde dehydrogenase	FTEEVVK*QTQR	310	1	2	703.867	1.47931e+07	6572350	0.444284	0.279919
P38646	HSPA9	Stress-70 protein, mitochondrial	YDDPEVQK*DIK	135	1	2	696.338	3744650	6.23053e+06	1.66385	0.281779
P00915	CA1	Carbonic anhydrase 1	VGEANPK*LQK	157	1	2	563.317	11290300	12989000	1.15046	0.305429
P02042	HBD	Hemoglobin subunit delta	GTFSQLSELHCDK*LHVDPENFR	96	1	3	891.09	2.64969e+09	964430000	0.363979	0.515534
P02545	LMNA	Prelamin-A/C	TYSAK*LDNAR	270	1	2	590.801	1.47253e+07	11555300	0.784722	0.556665
O43676	NDUFB3	NADH dehydrogenase [ubiquinone] 1 beta subcomplex subunit 3	IEGTPLETIQK*K	34	1	2	699.896	3.31677e+06	3.08653e+06	0.930585	0.6244
Q9BR39	JPH2	Junctophilin-2	GLTK*AGAK*K	647;651	1;1	2	479.29	46542000	6.30437e+07	1.35455	0.636297
Q9Y3I0	RTCB	tRNA-splicing ligase RtcB homolog	AIK*LRPIAVIK	496	1	2	632.429	1.21237e+07	12295500	1.01417	0.855507
P10412	HIST1H1E	Histone H1.4	(ac)MSETAPAAPAAPAPAEK*TPVK	17	1	3	663.349	233410000	2.29783e+08	0.984462	0.950304
P11142	HSPA8	Heat shock cognate 71 kDa protein	ILDK*CNEIINWLDK	573	1	2	908.469	2619650	2551950	0.974157	0.967466
P12270	TPR	Nucleoprotein TPR	NQKLTATTQK*QEQIINTMTQDLR	755	1	3	929.815		4900950
Q16799	RTN1	Reticulon-1	THINAVVAK*IQAK	763	1	3	478.952		1565100
P12236	SLC25A6	ADP/ATP translocase 3	DFLAGGIAAAISK*TAVAPIER	23	1	3	705.06		1576600
Q6UB35	MTHFD1L	Monofunctional C1-tetrahydrofolate synthase, mitochondrial	DVDGVTDINLGK*LVR	189	1	2	828.452		1644450
Q8TAQ2	SMARCC2	SWI/SNF complex subunit SMARCC2	VEGQATDEK*K	769	1	2	573.785		2151900
P51003	PAPOLA	Poly(A) polymerase alpha	IPTPIVGVK*R	650	1	2	561.356		2.29023e+06
P40926	MDH2	Malate dehydrogenase, mitochondrial	ANTFVAELK*GLDPAR	185	1	2	822.441		2350850
P35269	GTF2F1	General transcription factor IIF subunit 1	VSEMPAAK*R	421	1	2	515.771		2462900
P25705	ATP5A1	ATP synthase subunit alpha, mitochondrial	AMK*QVAGTMK	427	1	2	553.788		2.48387e+06
P00387	CYB5R3	NADH-cytochrome b5 reductase 3	STPAITLESPDIK*YPLR	42	1	2	972.028		2557450
P21333	FLNA	Filamin-A	VGTECGNQK*VR	578	1	2	645.317		2.61453e+06
P02671	FGA	Fibrinogen alpha chain	VIEK*VQHIQLLQK	148	1	2	809.488		2.62143e+06
Q12857	NFIA	Nuclear factor 1 A-type	SLPSTSSTSSTK*R	276	1	2	690.852		2.72823e+06
P21953	BCKDHB	2-oxoisovalerate dehydrogenase subunit beta, mitochondrial	EK*LGVSCEVIDLR	294	1	2	780.409		2.86297e+06
O14686	KMT2D	Histone-lysine N-methyltransferase 2D	LVESANEK*AER	3079	1	2	644.331		2963850
P08559	PDHA1	Pyruvate dehydrogenase E1 component subunit alpha, somatic form, mitochondrial	MELK*ADQLYK	77	1	2	640.831		3.09317e+06
P31040	SDHA	Succinate dehydrogenase [ubiquinone] flavoprotein subunit, mitochondrial	VGSVLQEGCGK*ISK	538	1	2	752.395		3.56983e+06
Q96KR1	ZFR	Zinc finger RNA-binding protein	INFVGGNK*LQSTGNK	509	1	2	809.931		3579400
Q9UBS3	DNAJB9	DnaJ homolog subfamily B member 9	SPDAEAK*FR	66	1	2	531.764		3728550
P49189	ALDH9A1	4-trimethylaminobutyraldehyde dehydrogenase	VEPADASGTEK*AFEPATGR	30	1	2	987.974		3.74917e+06
Q8NEZ4	KMT2C	Histone-lysine N-methyltransferase 2C	TLVLSDK*HSPQK*K	2809;2814	1;1	2	782.938		4305100
P05141	SLC25A5	ADP/ATP translocase 2	DFLAGGVAAAISK*TAVAPIER	23	1	3	700.388		4.53753e+06
Q9H0E9	BRD8	Bromodomain-containing protein 8	RGEK*GEVVETVEDVIVR	85	1	3	652.685		4671300
Q96HW7	INTS4	Integrator complex subunit 4	VVQPQEEIATK*K	26	1	2	706.393		4.92297e+06
P02671	FGA	Fibrinogen alpha chain	MADEAGSEADHEGTHSTK*R	620	1	3	690.964		5.55443e+06
P12235	SLC25A4	ADP/ATP translocase 1	DFLAGGVAAAVSK*TAVAPIER	23	1	3	695.716		5633800
P26641	EEF1G	Elongation factor 1-gamma	AFNQGK*IFK	434	1	2	547.803		5.65203e+06
Q6IPH7	RPL14	RPL14 protein	APAQK*APAPK	209	1	2	510.795		5741600
P02671	FGA	Fibrinogen alpha chain	AQLVDMK*R	167	1	2	501.774		5.93137e+06
P02675	FGB	Fibrinogen beta chain	ARPAK*AAATQK	77	1	2	577.836		5955800
Q9UFN0	NIPSNAP3A	Protein NipSnap homolog 3A	PSK*MNEFLENFEK	48	1	2	827.893		6075800
P02679	FGG	Fibrinogen gamma chain	EK*VAQLEAQCQEPCK	153	1	2	930.435		6.43093e+06
P02671	FGA	Fibrinogen alpha chain	EVDLK*DYEDQQK	195	1	2	776.362		6.90843e+06
Q9Y2W2	WBP11	WW domain-binding protein 11	SGK*FMNPTDQAR	13	1	2	697.33		6946400
P48047	ATP5O	ATP synthase subunit O, mitochondrial	YVDMSVK*TK	199	1	2	556.786		7145400
P24539	ATP5F1	ATP synthase F(0) complex subunit B1, mitochondrial	HVVQSISTQQEK*ETIAK	233	1	3	656.685		7.38503e+06
P24539	ATP5F1	synthase F(0) complex subunit B1, mitochondrial	QASIQHIQNAIDTEK*SQQALVQK	154	1	3	874.128		8.55887e+06
P02769	ALB	(Bos taurus) Bovine serum albumin precursor	ECCDK*PLLEK	304	1	2	667.31		9.20913e+06
Q13825	AUH	Methylglutaconyl-CoA hydratase, mitochondrial	VAASSAK*MGLVETK	204	1	2	717.387		10214200
P30049	ATP5D	ATP synthase subunit delta, mitochondrial	ANLEK*AQAELVGTADEATR	136	1	2	1015.01		1.07923e+07
Q96JY6	PDLIM2	PDZ and LIM domain protein 2	ALATPPK*LHTCEK	282	1	2	754.4		1.25259e+07
P02671	FGA	Fibrinogen alpha chain	TVTK*TVIGPDGHK	467	1	2	697.886		12819200
P24539	ATP5F1	ATP synthase F(0) complex subunit B1, mitochondrial	CIADLK*LLAK	244	1	2	593.847		1.30797e+07
O43390	HNRNPR	Heterogeneous nuclear ribonucleoprotein R	GPDEAK*IK	126	1	2	450.245		17417000
P48047	ATP5O	ATP synthase subunit O, mitochondrial	TVLK*SFLSQGQVLK	162	1	2	795.467		1.96023e+07
Q6NUK1	SLC25A24	Calcium-binding mitochondrial carrier protein SCaMC-1	ILK*HEGLGAFYK	336	1	2	709.396		2.05903e+07
Q5H9L2	TCEAL5	Transcription elongation factor A protein-like 5	AAEK*RPAEDYVPR	105	1	2	772.397		2.18773e+07
P39019	RPS19	40S ribosomal protein S19	IAGQVAAANK*K*H	143;144	0.5;0.5	2	625.354		2.40063e+07
B3KPL2	PHF15	PHD finger protein 15	CSK*LPSSTK*SGWPR	48;54	1;1	2	837.917		25265000
Q9H489	TSPY26P	Putative testis-specific Y-encoded-like protein 3	(ac)M#ADK*RAGTPEAAAR	4	1	2	772.878		3.13977e+07
Q14814	MEF2D	Myocyte-specific enhancer factor 2D	PAPEPEAEGSAVK*R	511	1	2	740.376		3.36343e+07
P06576	ATP5B	ATP synthase subunit beta, mitochondrial	ADK*LAEEHSS	522	1	2	564.762		40025000
P04179	SOD2	Superoxide dismutase [Mn], mitochondrial	DFGSFDK*FK	130	1	2	566.769		4.27347e+07
P02671	FGA	Fibrinogen alpha chain	EYHTEK*LVTSK*GDK	432;437	1;1	2	859.933		1.72253e+08
P07108	DBI	Acyl-CoA-binding protein	AK*WDAWNELK	112	1	2	651.827		205720000
Q9Y3E1	HDGFRP3	Hepatoma-derived growth factor-related protein 3	IDELPEGAVK*PPANK	38	1	2	810.436	1590255
P08865	RPSA	40S ribosomal protein SA	(ac)MSGALDVLQMK*EEDVLK	11	1	2	929.977	2031750
P40926	MDH2	Malate dehydrogenase, mitochondrial	MISDAIPELK*ASIK	324	1	2	779.431	2125450
P14625	HSP90B1	Endoplasmin	DKIEK*AVVSQR	633	1	2	657.872	2183600
P10412	HIST1H1E	Histone H1.4	ALAAAGYDVEK*NNSR	75	1	2	810.902	2.39643e+06
Q6ZN40	TPM1	Tropomyosin 1 (Alpha)	AEQAEADK*K	29	1	2	516.254	2542500
P15311	EZR	Ezrin	QLFDQVVK*TIGLR	35	1	2	779.951	2693950
P40925	MDH1	Malate dehydrogenase, cytoplasmic	TWK*FVEGLPINDFSR	298	1	2	925.975	2728100
P43487	RANBP1	Ran-specific GTPase-activating protein	FLNAENAQK*FK	150	1	2	676.354	2803300
P11142	HSPA8	Heat shock cognate 71 kDa protein	IQK*LLQDFFNGK	348	1	2	746.912	2893050
O75368	SH3BGRL	SH3 domain-binding glutamic acid-rich-like protein	VYIASSSGSTAIK*K	17	1	2	727.398	2917450
P27348	YWHAQ	14-3-3 protein theta	VISSIEQK*TDTSDK	68	1	2	796.904	2935200
P12110	COL6A2	Collagen alpha-2(VI) chain	LGEQNFHK*AR	851	1	3	414.551	2.95597e+06
P13521	SCG2	Secretogranin-2	NEQINDEMK*R	283	1	2	659.806	2970750
P04040	CAT	Catalase	DPILFPSFIHSQK*R	169	1	3	576.314	3000100
P19338	NCL	Nucleolin	TFEEK*QGTEIDGR	449	1	2	776.368	3.03747e+06
C9JKG1	BGN	Biglycan (Fragment)	ALVLVNNK*ISK	142	1	2	620.885	3140400
Q9HCJ6	VAT1L	Synaptic vesicle membrane protein VAT-1 homolog-like	NADYVQEVK*R	240	1	2	632.32	3193300
P05141	SLC25A5	ADP/ATP translocase 2	QIFLGGVDK*R	105	1	2	587.833	3276050
P05109	S100A8	Protein S100-A8	SHEESHK*E	92	1	2	512.72	3.56203e+06
P31948	STIP1	Stress-induced-phosphoprotein 1	NPVIAQK*IQK	530	1	2	590.856	3648100
H0Y7A7	CALM2	Calmodulin (Fragment)	VFDK*DGNGYISAAELR	133	1	2	898.944	3809050
P14625	HSP90B1	Endoplasmin	EFGTNIK*LGVIEDHSNR	493	1	3	657.669	3900600
P08670	VIM	Vimentin	ETNLDSLPLVDTHSK*R	439	1	3	622.99	3.94677e+06
P49755	TMED10	Transmembrane emp24 domain-containing protein 10	IPDQLVILDMK*HGVEAK	127	1	3	650.024	4093650
P84090	ERH	Enhancer of rudimentary homolog	MYEEHLK*R	41	1	3	383.19	4.22743e+06
Q9NRX4	PHPT1	14 kDa phosphohistidine phosphatase	ISHQSQDK*K	86	1	2	556.788	4.31203e+06
P13521	SCG2	Secretogranin-2	NQLLQK*EPDLR	38	1	2	698.383	4338700
Q92743	HTRA1	Serine protease HTRA1	ADIALIK*IDHQGK	255	1	3	488.612	4464450
P02768	ALB	Serum albumin	EQLK*AVMDDFAAFVEK	569	1	3	628.313	4536400
P08133	ANXA6	Annexin A6	NDTSGEYK*K	314	1	2	542.251	4675800
P14625	HSP90B1	Endoplasmin	EELVK*NLGTIAK	161	1	2	678.89	4957700
Q14103	HNRNPD	Heterogeneous nuclear ribonucleoprotein D0	IFVGGLSPDTPEEK*IR	197	1	2	900.481	5.00057e+06
P08758	ANXA5	Annexin A5	GAGTNEK*VLTEIIASR	108	1	2	850.963	5032000
P45880	VDAC2	Voltage-dependent anion-selective channel protein 2	VTGTLETK*YK	72	1	2	591.324	5056250
P0DMV8	HSPA1A	Heat shock 70 kDa protein 1A	STLEPVEK*ALR	319	1	2	642.862	5140100
P21810	BGN	Biglycan	ELHLDNNK*LAR	288	1	3	455.581	5239900
P00558	PGK1	Phosphoglycerate kinase 1	ITLPVDFVTADK*FDENAK	291	1	2	1033.03	5268550
P08133	ANXA6	Annexin A6	MTNYDVEHTIK*K	579	1	2	760.874	5351250
P16870	CPE	Carboxypeptidase E	IVDQNTK*LAPETK	224	1	2	749.909	5776620
P14618	PKM	Pyruvate kinase PKM	GSGTAEVELK*K	135	1	2	580.812	5901450
Q02818	NUCB1	Nucleobindin-1	DLAQYDAAHHEEFK*R	177	1	3	624.627	6039850
P02647	APOA1	Apolipoprotein A-I	VSFLSALEEYTK*K	262	1	2	778.914	6098750
P11021	HSPA5	78 kDa glucose-regulated protein	IEWLESHQDADIEDFK*AK	617	1	3	739.355	6165150
P02743	APCS	Serum amyloid P-component	IVLGQEQDSYGGK*FDR	162	1	2	927.455	6.17373e+06
P07900	HSP90AA1	Heat shock protein HSP 90-alpha	EGLELPEDEEEK*K	558	1	2	793.875	6424950
P06733	ENO1	Alpha-enolase	LNVTEQEK*IDK	89	1	2	679.862	6.46307e+06
Q99497	PARK7	Protein deglycase DJ-1	DVVICPDASLEDAK*K	62	1	2	851.422	6515200
P14136	GFAP	Glial fibrillary acidic protein	SK*FADLTDAAAR	260	1	2	654.333	6595600
P12111	COL6A3	Collagen alpha-3(VI) chain	YIFVK*SAGSR	930	1	2	585.319	6636800
P07237	P4HB	Protein disulfide-isomerase	VHSFPTLK*FFPASADR	444	1	2	931.483	7002800
P05060	CHGB	Secretogranin-1	VQENQMDK*AR	455	1	2	630.804	7.01963e+06
P11766	ADH5	Alcohol dehydrogenase class-3	(ac)MANEVIK*CK	7	1	2	523.271	7122100
P05787	KRT8	Keratin, type II cytoskeletal 8	YEDEINK*R	185	1	2	554.767	7158900
P02787	TF	Serotransferrin	YLGEEYVK*AVGNLR	676	1	2	826.936	7.20477e+06
P05060	CHGB	Secretogranin-1	KPFSEDVNWGYEK*R	586	1	2	898.934	7.34967e+06
P05060	CHGB	Secretogranin-1	NYLNYGEEGAPGK*WQQQGDLQDTK	482	1	3	927.763	7493900
P06733	ENO1	Alpha-enolase	(ac)MSILK*IHAR	5	1	2	511.311	7586800
P05060	CHGB	Secretogranin-1	APRPQSEESWDEEDK*R	386	1	3	667.636	7725600
P08670	VIM	Vimentin	QVDQLTNDK*AR	168	1	2	665.341	7992500
P06733	ENO1	Alpha-enolase	EGLELLK*TAIGK	228	1	2	657.387	8.09313e+06
Q06830	PRDX1	Peroxiredoxin-1	ATAVMPDGQFK*DISLSDYK	27	1	2	1064.52	8597200
P15531	NME1	Nucleoside diphosphate kinase A	GLVGEIIK*R	26	1	2	513.819	8621200
Q7Z2Z1	TICRR	Treslin	NM#ISTVK*M#FLK*SK	672;676	1;1	2	821.931	8631150
P02647	APOA1	Apolipoprotein A-I	ATEHLSTLSEK*AK	230	1	2	728.886	8688850
P09936	UCHL1	Ubiquitin carboxyl-terminal hydrolase isozyme L1	MPFPVNHGASSEDTLLK*DAAK	195	1	3	757.376	8724000
P14618	PKM	Pyruvate kinase PKM	LNFSHGTHEYHAETIK*NVR	89	1	4	574.537	8.73483e+06
P04075	ALDOA	Fructose-bisphosphate aldolase A	AAQEEYVK*R	330	1	2	568.291	9008850
P12109	COL6A1	Collagen alpha-1(VI) chain	DALK*SSVDAVK	114	1	2	587.819	9.20163e+06
P06733	ENO1	Alpha-enolase	AVEHINK*TIAPALVSK	71	1	3	578.337	9.39857e+06
P11142	HSPA8	Heat shock cognate 71 kDa protein	NQTAEK*EEFEHQQK	589	1	2	894.413	9957600
P40925	MDH1	Malate dehydrogenase, cytoplasmic	GAAVIK*AR	236	1	2	414.259	9976700
P51884	LUM	Lumican	ISNIPDEYFK*R	226	1	2	712.364	10151400
P01023	A2M	Alpha-2-macroglobulin	SLNEEAVK*K	1176	1	2	530.288	1.03311e+07
L7N2F9		V-SNARE coiled-coil homology domain-containing protein	ADALQAGASQFETSAAK*LK	83	1	2	975.002	10451000
P11021	HSPA5	78 kDa glucose-regulated protein	VLEDSDLK*K	352	1	2	544.795	10511650
P02647	APOA1	Apolipoprotein A-I	LEALK*ENGGAR	206	1	2	600.323	10627500
P00558	PGK1	Phosphoglycerate kinase 1	AEPAK*IEAFR	146	1	2	587.317	10708650
P02679	FGG	Fibrinogen gamma chain	LDGSVDFK*K	231	1	2	525.777	11027000
P09486	SPARC	SPARC	IHENEK*R	204	1	2	484.251	1.10921e+07
P10412	HIST1H1E	Histone H1.4	KPAAAAGAK*K	168	1	2	477.79	1.11043e+07
P02787	TF	Serotransferrin	CLVEK*GDVAFVK	546	1	2	703.871	11366000
P01834	IGKC	Immunoglobulin kappa constant	VQWK*VDNALQSGNSQESVTEQDSK	41	1	3	907.098	1.14997e+07
O95229	ZWINT	ZW10 interactor	K*QM#AM#EK*R	142;148	1;1	2	569.273	11529000
P67936	TPM4	Tropomyosin alpha-4 chain	LEEAEK*AADESER	82	1	2	759.85	11726800
P00558	PGK1	Phosphoglycerate kinase 1	ASLSK*LGDVYVNDAFGTAHR	156	1	3	721.699	11802800
P01034	CST3	Cystatin-C	TQPNLDNCPFHDQPHLK*R	118	1	4	565.524	1.18587e+07
P16870	CPE	Carboxypeptidase E	LTASAPGYLAITK*K	433	1	2	738.427	1.18615e+07
P04075	ALDOA	Fructose-bisphosphate aldolase A	YASICQQNGIVPIVEPEILPDGDHDLK*R	200	1	3	1073.54	1.22047e+07
Q6STE5	SMARCD3	SWI/SNF-related matrix-associated actin-dependent regulator of chromatin subfamily D member 3	VDIQEALK*R	148	1	2	557.317	12339000
P21810	BGN	Biglycan	VVQCSDLGLK*SVPK	82	1	2	786.427	12680000
P49773	HINT1	Histidine triad nucleotide-binding protein 1	(ac)MADEIAK*AQVAR	7	1	2	628.336	12886000
P60709	ACTB	Actin, cytoplasmic 1	EITALAPSTM#K*IK	326	1	2	730.905	13270000
P02768	ALB	Serum albumin	ADDK*ETCFAEEGK	588	1	2	771.325	13804000
B7ZW00	COL6A3	COL6A3 protein	TLSGTPEESK*R	228	1	2	623.817	1.40173e+07
P61981	YWHAG	14-3-3 protein gamma	ATVVESSEK*AYSEAHEISK	152	1	3	703.011	1.45517e+07
P01189	POMC	Pro-opiomelanocortin	EGDGPDGPADDGAGAQADLEHSLLVAAEK*K	215	1	3	992.467	1.47407e+07
O60814	HIST1H2BK	Histone H2B type 1-K	VLK*QVHPDTGISSK	47	1	2	775.93	14843000
P05787	KRT8	Keratin, type II cytoskeletal 8	TLNNK*FASFIDK	101	1	2	720.38	14889000
P40926	MDH2	Malate dehydrogenase, mitochondrial	IQEAGTEVVK*AK	239	1	2	657.867	15102000
P60174	TPI1	Triosephosphate isomerase	GWLK*SNVSDAVAQSTR	231	1	2	880.95	15229500
P62826	RAN	GTP-binding nuclear protein Ran	HLTGEFEK*K	37	1	2	565.796	15458500
P13521	SCG2	Secretogranin-2	VLEYLNQEK*AEK	601	1	2	753.396	1.54737e+07
P11021	HSPA5	78 kDa glucose-regulated protein	NQLTSNPENTVFDAK*R	96	1	3	625.978	1.55883e+07
P05060	CHGB	Secretogranin-1	GHPQEESEESNVSM#ASLGEK*R	324	1	3	787.02	1.59187e+07
P00558	PGK1	Phosphoglycerate kinase 1	ALMDEVVK*ATSR	361	1	2	681.358	15960000
P24752	ACAT1	Acetyl-CoA acetyltransferase, mitochondrial	QAVLGAGLPISTPCTTINK*VCASGMK	124	1	3	906.133	16327000
P08670	VIM	Vimentin	FANYIDK*VR	120	1	2	584.311	16405500
P62937	PPIA	Peptidyl-prolyl cis-trans isomerase A	SIYGEK*FEDENFILK	82	1	2	937.465	17158000
P08758	ANXA5	Annexin A5	GDTSGDYK*K	309	1	2	506.733	17405000
P02787	TF	Serotransferrin	WCAVSEHEATK*CQSFR	37	1	3	679.968	1.80333e+07
P63104	YWHAZ	14-3-3 protein zeta/delta	M#DK*NELVQK*AK	3;9	1;1	2	702.364	18231000
P02647	APOA1	Apolipoprotein A-I	VQPYLDDFQK*K	130	1	2	711.867	1.8473e+07
P06733	ENO1	Alpha-enolase	YDLDFK*SPDDPSR	262	1	2	798.862	18990000
P02787	TF	Serotransferrin	SVIPSDGPSVACVK*K	60	1	2	793.416	19133000
E9M4D4	HBA1	Hemoglobin alpha-1 globin chain (Fragment)	TYFPHFDLSHGSAQVK*GHSK	57	1	3	762.375	1.92273e+07
P02792	FTL	Ferritin light chain	ELAEEK*R	59	1	2	458.74	19268500
A0A0S2Z4G4	TPM3	Tropomyosin 3 isoform 1 (Fragment)	(ac)MAGITTIEAVK*R	11	1	2	621.856	1.92887e+07
P01242	GH2	Growth hormone variant	DMDK*VETFLR	198	1	2	648.319	2.00453e+07
P67936	TPM4	Tropomyosin alpha-4 chain	(ac)MAGLNSLEAVK*R	11	1	2	621.346	2.04723e+07
P02787	TF	Serotransferrin	DDTVCLAK*LHDR	659	1	3	495.577	2.08613e+07
P08670	VIM	Vimentin	TNEK*VELQELNDR	104	1	2	815.408	20928000
P02768	ALB	Serum albumin	VTK*CCTESLVNR	499	1	2	754.863	2.11983e+07
F5H5D3	TUBA1C	Tubulin alpha-1C chain1	VGINYQPPTVVPGGDLAK*VQR	370	1	3	750.746	21804500
P02768	ALB	Serum albumin	LVNEVTEFAK*TCVADESAENCDK	75	1	3	891.067	2.21587e+07
P08670	VIM	Vimentin	TLLIK*TVETR	445	1	2	608.369	2.24493e+07
P01877	IGHA2	Immunoglobulin heavy constant alpha 2	VAAEDWK*K	293	1	2	494.759	22497500
A8K9P0		cDNA FLJ78413, highly similar to Homo sapiens albumin, mRNA	LDELWDEGKASSAK*QR	218	1	3	639.65	23693750
P07602	PSAP	Prosaposin	QEILAALEK*GCSFLPDPYQK	438	1	3	783.731	2.39483e+07
Q6GMX3	IGL@	IGL@ protein	ADSSPVK*AGVETTTPSK	180	1	2	858.936	2.62727e+07
P02768	ALB	Serum albumin	AVMDDFAAFVEK*CCK	581	1	2	916.904	2.68487e+07
P10412	HIST1H1E	Histone H1.4	ASGPPVSELITK*AVAASK	46	1	2	884.496	28544300
P05060	CHGB	Secretogranin-1	HSEK*SQREDEEEEEGENYQK	159	1	4	631.269	2.88333e+07
P10412	HIST1H1E	Histone H1.4	SGVSLAALK*K	63	1	2	508.311	2.89757e+07
P02768	ALB	Serum albumin	LVTDLTK*VHTECCHGDLLECADDR	264	1	3	967.105	34013000
Q9BWU5	HBB	Mutant hemoglobin beta chain (Fragment)	LSELHCDK*LHVDPENFR	96	1	3	717.681	35175000
P01009	SERPINA1	Alpha-1-antitrypsin	LVDK*FLEDVKK	153	1	2	688.395	3.85577e+07
P21810	BGN	Biglycan	IHEK*AFSPLR	132	1	3	413.9	3.89587e+07
P05060	CHGB	Secretogranin-1	QVLK*TSR	62	1	2	437.261	39083500
P05060	CHGB	Secretogranin-1	ADQTVLTEDEK*K	653	1	2	709.854	41254000
P02768	ALB	Serum albumin	ECCEKPLLEK*SHCIAEVENDEM#PADLPSLAADFVESK	310	0.5	4	1080.49	4.24717e+07
P12111	COL6A3	Collagen alpha-3(VI) chain	DFIAK*VIQR	470	1	2	566.33	42504000
P12110	COL6A2	Collagen alpha-2(VI) chain	AAVFHEK*DYDSLAQPGFFDR	1000	1	2	1178.06	4.65313e+07
B2RDW1	RPS30A	Epididymis luminal protein 112	TITLEVEPSDTIENVK*AK	27	1	2	1015.04	51187500
P69891	HBG1	Hemoglobin subunit gamma-1	GTFAQLSELHCDK*LHVDPENFK	96	1	3	876.423	5.35583e+07
P05060	CHGB	Secretogranin-1	SETHAAGHSQEK*THSR	228	1	2	902.92	5.74143e+07
P02647	APOA1	Apolipoprotein A-I	LHELQEK*LSPLGEEM#R	164	1	3	656.335	59276000
P21810	BGN	Biglycan	ISEAK*LTGIPK	219	1	2	599.856	6.03867e+07
P02768	ALB	Serum albumin	QTALVELVK*HK	558	1	2	654.388	6.80817e+07
P02768	ALB	Serum albumin	TYETTLEK*CCAAADPHECYAK	383	1	3	854.031	6.83913e+07
Q5I0G2	PRL	Prolactin	AVEIEEQTK*R	152	1	2	622.828	1.03716e+08
P02768	ALB	Serum albumin	DEGKASSAK*QR	219	1	2	630.813	1.04323e+08
P02768	ALB	Serum albumin	LDELRDEGK*ASSAK	214	1	3	520.934	1.66797e+08
P05060	CHGB	Secretogranin-1	QYSSHHTAEK*R	514	1	4	347.169	171960000
A0A126LAY4	U35	U35	(ac)M#M#DSSPEK*TNLELLYER	8	1	3	724.666	4.46103e+08
A0A087WXS0	TNNI2	Troponin I, fast skeletal muscle	(ac)M#GDLQK*R	6	1	2	474.234
P12111	COL6A3	Collagen alpha-3(VI) chain	LNIGPSK*VR	1472	1	2	513.309
P62258	YWHAE	14-3-3 protein epsilon	YDEMVESMK*K	28	1	2	651.291
P06748	NPM1	Nucleophosmin	GPSSVEDIK*AK	248	1	2	586.812
A8K9P0		cDNA FLJ78413, highly similar to Homo sapiens albumin, mRNA	LDELWDEGK*ASSAKQR	213	1	3	639.65
P14854	COX6B1	Cytochrome c oxidase subunit 6B1	(ac)MAEDMETK*IK	8	1	2	574.779
E9LUX2	HBA2	Hemoglobin alpha-2 chain variant (Fragment)	(ac)AHVDDMPNALSALSDLHAHK*LR	20	1	3	832.42
J3QKR2	CYLD	Ubiquitin carboxyl-terminal hydrolase CYLD (Fragment)	(ac)ISAGK*IK	5	1	2	400.747
B7Z7W2		cDNA FLJ55558, highly similar to Regulating synaptic membrane exocytosis protein 1	(ac)M#LPRAK*R	6	1	2	486.276
P27348	YWHAQ	14-3-3 protein theta	(ac)MEK*TELIQK	3	1	2	602.318
P51991	HNRNPA3	Heterogeneous nuclear ribonucleoprotein A3	(ac)MEVK*PPPGRPQPDSGR	4	1	2	916.46
Q9UNQ2	DIMT1	Probable dimethyladenosine transferase	(ac)MPK*VK*SGAIGR	3;5	1;1	3	423.904
A0A024RAE4	CDC42	Cell division cycle 42 (GTP binding protein, 25kDa), isoform CRAa	(ac)MQTIK*CVVVGDGAVGK	5	1	2	873.45
Q8IVJ1	SLC41A1	Solute carrier family 41 member 1	(ac)MSSK*PEPK	4	1	2	494.244
O95036	WUGSC:HRG054D04.1	Similar to 60S ribosomal protein L7; similar to P18124 (PID:d133021)	(ac)MVGVEEK*K*K	7;8	1;1	2	587.313
Q8NEL0	CCDC54	Coiled-coil domain-containing protein 54	(ac)MYTLHTK*R	7	1	3	378.531
P61224	RAP1B	Ras-related protein Rap-1b	(ac)MREYK*LVVLGSGGVGK	5	1	2	823.467
Q00839	HNRNPU	Heterogeneous nuclear ribonucleoprotein U	(ac)MSSSPVNVK*K	9	1	2	515.282
P69905	HBA1	Hemoglobin subunit alpha	(ac)MVLSPADK*TNVK	8	1	2	628.348
H7C2N1	PTMA	Prothymosin alpha (Fragment)	AAEDDEDDDVDTK*K	140	1	2	804.331
P20962	PTMS	Parathymosin	AAEEEDEADPK*R	92	1	2	701.31
Q15233	NONO	Non-POU domain-containing octamer-binding protein	AAPGAEFAPNK*R	467	1	2	635.831
Q13151	HNRNPA0	Heterogeneous nuclear ribonucleoprotein A0	AAVVK*FHPIQGHR	159	1	2	751.423
P0CG04	IGLC1	Immunoglobulin lambda constant 1	ADGSPVK*AGVETTKPSK	181	1	3	571.972
Q14151	SAFB2	Scaffold attachment factor B2	ADSLLAVVK*R	293	1	2	557.335
E5RHG6	TBCA	Tubulin-specific chaperone A	AEDGENYDIK*K	51	1	2	662.307
Q99832	CCT7	T-complex protein 1 subunit eta	AEK*DNAEIR	250	1	2	544.273
P08133	ANXA6	Annexin A6	AINEAYK*EDYHK	478	1	2	761.862
P11021	HSPA5	78 kDa glucose-regulated protein	AK*FEELNMDLFR	326	1	2	777.885
P08238	HSP90AB1	Heat shock protein HSP 90-beta	APFDLFENK*K	347	1	2	625.824
Q5H909	MAGED2	Melanoma-associated antigen D2	ASK*ATEVSK*TPEAR	47;53	1;1	2	779.907
P0C0S5	H2AFZ	Histone H2A.Z	ATIAGGGVIPHIHK*SLIGK	116	1	3	637.711
O60814	HIST1H2BK	Histone H2B type 1-K	AVTKAQK*K	24	1	2	479.29
P02763	ORM1	Alpha-1-acid glycoprotein 1	CEPLEK*QHEK	188	1	2	670.319
Q13442	PDAP1	28 kDa heat- and acid-stable phosphoprotein	DDATLSGK*R	172	1	2	502.754
P14625	HSP90B1	Endoplasmin	DK*IEKAVVSQR	630	0.924	3	438.917
P05060	CHGB	Secretogranin-1	DKETTENENTK*FEVR	80	1	2	941.445
P80192	MAP3K9	Mitogen-activated protein kinase kinase kinase 9	DLK*SSNILILQK	270	1	2	707.419
P02787	TF	Serotransferrin	DLLFK*DSAHGFLK	315	1	3	511.608
P08237	PFKM	ATP-dependent 6-phosphofructokinase, muscle type	DLQANVEHLVQK*MK	615	1	2	847.948
O00231	PSMD1	26S proteasome non-ATPase regulatory subunit 11	EASIDILHSIVK*R	32	1	3	508.291
V9H0H3		Gag-Pro-Pol-Env protein	EDNLTLDISK*IK*R	2275;2277	0.5;0.5	3	529.63
P12235	SLC25A4	ADP/ATP translocase 1	EFHGLGDCIIK*IFK	163	1	3	573.636
Q9UQ35	SRRM2	Serine/arginine repetitive matrix protein 2	EGRPPEPTPAK*R	2602	1	3	459.581
P02794	FTH1	Ferritin heavy chain	EHAEK*LMK	69	1	2	514.266
Q8WUY3	PRUNE2	Protein prune homolog 2	EHK*PSSIDR	690	1	2	555.781
Q02818	NUCB1	Nucleobindin-1	EHVMK*NVDTNQDR	302	1	2	814.378
P10809	HSPD1	60 kDa heat shock protein, mitochondrial	EIGNIISDAMK*K	191	1	2	680.861
P49189	ALDH9A1	4-trimethylaminobutyraldehyde dehydrogenase	EILDK*FTEEVVK	303	1	2	746.401
Q9Y305	ACOT9	Acyl-coenzyme A thioesterase 9, mitochondrial	EK*YLTVQNTVR	103	1	2	696.878
P31948	STIP1	Stress-induced-phosphoprotein 1	ELCEK*AIEVGR	284	1	2	673.343
A0A087WUZ3	SPTBN1	Spectrin beta chain, non-erythrocytic 1	ELEAENYHDIK*R	497	1	2	779.878
P05060	CHGB	Secretogranin-1	ELENLAAMDLELQK*IAEK	668	1	2	1050.55
P14625	HSP90B1	Endoplasmin	ELISNASDALDK*IR	53	1	2	793.923
A0A096LP55	UQCRHL	Cytochrome b-c1 complex subunit 6-like, mitochondrial	EQCEQLEK*CVK	42	1	2	746.842
P05060	CHGB	Secretogranin-1	ERADEPQWSLYPSDSQVSEEVK*TR	153	1	3	960.121
D3DSQ1	ASAH1	N-acylsphingosine amidohydrolase (Acid ceramidase) 1, isoform CRAc	ESLDVYELDAK*QGR	461	1	2	832.91
P16035	TIMP2	Metalloproteinase inhibitor 2	EVDSGNDIYGNPIK*R	67	1	2	859.921
Q8IYM9	TRIM22	E3 ubiquitin-protein ligase TRIM22	EVKMSPQEGQK*R	93	1	3	486.917
P11021	HSPA5	78 kDa glucose-regulated protein	FAEEDK*K	553	1	2	454.722
P01024	C3	Complement C3	FISLGEACK*K	721	1	2	597.813
P08670	VIM	Vimentin	FLEQQNK*ILLAELEQLK	129	1	3	700.396
P05787	KRT8	Keratin, type II cytoskeletal 8	FLEQQNK*MLETK	117	1	2	775.898
P30101	PDIA3	Protein disulfide-isomerase A3	FLQDYFDGNLK*R	362	1	2	779.388
O75947	ATP5H	ATP synthase subunit d, mitochondrial	FNALK*VPVPEDK	78	1	2	699.885
A2A274	ACO2	Aconitate hydratase, mitochondrial	FNPETDYLTGTDGK*K	545	1	2	864.41
P04080	CSTB	Cystatin-B	FPVFK*AVSFK	39	1	2	606.345
P52272	HNRNPM	Heterogeneous nuclear ribonucleoprotein M	GCGVVK*FESPEVAER	698	1	2	853.414
P48735	IDH2	Isocitrate dehydrogenase [NADP], mitochondrial	GK*LDGNQDLIR	384	1	2	635.841
A6NMY6	ANXA2P2	Putative annexin A2-like protein	GTDVPK*WISIMTER	212	1	2	837.93
P10645	CHGA	Chromogranin-A	GYPEEK*KEEEGSANR	418	0.975	3	588.939
B4DR52		Histone H2B	HAVSEGTK*AVTK	117	1	2	635.344
P00915	CA1	Carbonic anhydrase 1	HDTSLK*PISVSYNPATAK	46	1	3	657.678
P60981	DSTN	Destrin	HFVGMLPEK*DCR	78	1	3	510.911
P18669	PGAM1	Phosphoglycerate mutase 1	HGEAQVK*IWR	113	1	3	422.563
P11277	SPTB	Spectrin beta chain, erythrocytic	HRPDLIDFDK*LK	224	1	3	513.616
P14543	NID1	Nidogen-1	IEVAK*LDGTQR	1049	1	2	636.351
Q02543	RPL18A	60S ribosomal protein L18a	IFAPNHVVAK*SR	41	1	2	690.891
P48047	ATP5O	ATP synthase subunit O, mitochondrial	IGEK*YVDMSVK	192	1	2	655.837
P37837	TALDO1	Transaldolase	IHLDEK*SFR	292	1	3	396.212
P12111	COL6A3	Collagen alpha-3(VI) chain	IIDELNVK*PEGTR	869	1	2	763.415
P63244	RACK1	Receptor of activated protein C kinase 1	IIVDELK*QEVISTSSK	271	1	2	916.007
P49411	TUFM	Elongation factor Tu, mitochondrial	ILAEGGGAK*FK	88	1	2	566.822
P48723	HSPA13	Heat shock 70 kDa protein 13	ILVPIQQVLK*EGHLEK	390	1	3	629.375
B2RDW1	RPS30A	Epididymis luminal protein 112	IQDK*EGIPPDQQR	33	1	2	783.4
Q03252	LMNB2	Lamin-B2	ISEK*EEVTTR	81	1	2	617.32
O75947	ATP5H	ATP synthase subunit d, mitochondrial	IVEYEK*EMEK	117	1	2	670.326
Q9BW27	NUP85	Nuclear pore complex protein Nup85	K*DVDVYSQILR	59	1	2	689.372
Q9Y4A0	JRKL	Jerky protein homolog-like	K*ILPM#VEEK	387	1	2	572.818
Q8IZQ5	SELH	Selenoprotein H	KAEAAVVAVAEK*R	20	1	2	692.401
P04406	GAPDH	Glyceraldehyde-3-phosphate dehydrogenase	KVVK*QASEGPLK	263	0.959	2	663.393
P07196	NEFL	Neurofilament light polypeptide	LAAEDATNEK*QALQGER	157	1	2	943.466
P11142	HSPA8	Heat shock cognate 71 kDa protein	LDK*SQIHDIVLVGGSTR	328	1	2	940.515
P67936	TPM4	Tropomyosin alpha-4 chain	LEK*TIDDLEEK	215	1	2	687.854
P50213	IDH3A	Isocitrate dehydrogenase [NAD] subunit alpha, mitochondrial	LITEGASK*R	177	1	2	508.79
P51888	PRELP	Prolargin	LNYNK*LTDR	277	1	2	589.812
P08670	VIM	Vimentin	LQDEIQNMK*EEMAR	373	1	2	888.916
P02545	LMNA	Prelamin-A/C	LQEK*EDLQELNDR	32	1	2	836.413
Q03252	LMNB2	Lamin-B2	LQEK*EELR	47	1	2	543.793
P00915	CA1	Carbonic anhydrase 1	LQK*VLDALQAIK	160	1	2	691.424
P32119	PRDX2	Peroxiredoxin-2	LSEDYGVLK*TDEGIAYR	119	1	2	985.989
P30626	SRI	Sorcin	LSPQAVNSIAK*R	146	1	2	663.38
P68363	TUBA1B	Tubulin alpha-1B chain	LSVDYGK*K	163	1	2	476.261
A0A087WUZ3	SPTBN1	Spectrin beta chain, non-erythrocytic 1	LVDTGDK*FR	1915	1	2	546.788
P06753	TPM3	Tropomyosin alpha-3 chain	MELQEIQLK*EAK	150	1	2	751.4
P07900	HSP90AA1	Heat shock protein HSP 90-alpha	NIK*LGIHEDSQNR	446	1	2	783.405
P40926	MDH2	Malate dehydrogenase, mitochondrial	NLGIGK*VSSFEEK	307	1	2	725.383
P12111	COL6A3	Collagen alpha-3(VI) chain	NPSVVVK*R	1156	1	2	470.782
Q9UKZ9	PCOLCE2	Procollagen C-endopeptidase enhancer	NQK*LLDALK	405	1	2	542.822
A0A0G2JIW1	HSPA1B	Heat shock 70 kDa protein 1B	NQVALNPQNTVFDAK*R	72	1	3	619.659
P02671	FGA	Fibrinogen alpha chain	NSLFEYQK*NNK	97	1	2	713.852
P27797	CALR	Calreticulin	NVLINK*DIR	159	1	2	563.833
P22626	HNRNPA2B1	Heterogeneous nuclear ribonucleoproteins A2/B1	NYYEQWGK*LTDCVVMR	46	1	3	701.992
O60814	HIST1H2BK	Histone H2B type 1-K	PEPAK*SAPAPK*K	6;12	1;1	2	652.864
P36955	SERPINF1	Pigment epithelium-derived factor	PIK*LTQVEHR	352	1	3	421.579
P30101	PDIA3	Protein disulfide-isomerase A3	PSHLTNK*FEDK	214	1	2	679.341
P09936	UCHL1	Ubiquitin carboxyl-terminal hydrolase isozyme L1	QFLSETEK*MSPEDR	123	1	2	869.901
Q13423	NNT	NAD(P) transhydrogenase, mitochondrial	QGFNVVVESGAGEASK*FSDDHYR	100	1	3	847.726
P01011	SERPINA3	Alpha-1-antichymotrypsin	QLVLK*APDK	67	1	2	527.319
P01241	GH1	Somatotropin	QTYSK*FDTNSHNDDALLK	171	1	3	713.671
P10412	HIST1H1E	Histone H1.4	SAGAAK*R	32	1	2	351.698
P02787	TF	Serotransferrin	SASDLTWDNLK*GK	464	1	2	738.87
Q96AE4	FUBP1	Far upstream element-binding protein 1	SCMLTGTPESVQSAK*R	161	1	2	897.43
P02763	ORM1	Alpha-1-acid glycoprotein 1	SDVVYTDWK*K	179	1	2	641.819
Q16769	QPCT	Glutaminyl-peptide cyclotransferase	SFSNIISTLNPTAK*R	132	1	2	845.96
P06733	ENO1	Alpha-enolase	SGK*YDLDFK	256	1	2	557.774
Q92793	CREBBP	CREB-binding protein	SHAHK*MVK	1741	1	2	490.261
Q6ZN40	TPM1	Tropomyosin 1 (Alpha), isoform CRAf	SIDDLEEK*VAHAK	301	1	2	748.883
P19823	ITIH2	Inter-alpha-trypsin inhibitor heavy chain H2	SLAPTAAAK*R	605	1	2	514.298
P67936	TPM4	Tropomyosin alpha-4 chain	SLEAASEK*YSEK	177	1	2	692.336
P02652	APOA2	Apolipoprotein A-II	SPELQAEAK*SYFEK	62	1	2	834.909
P24539	ATP5F1	ATP synthase F(0) complex subunit B1, mitochondrial	SQQALVQK*R	162	1	2	550.315
P13639	EEF2	Elongation factor 2	STLTDSLVCK*AGIIASAR	42	1	2	953.009
|Q92945	KHSRP	Far upstream element-binding protein 2	SVSLTGAPESVQK*AK	203	1	2	772.42
Q9UFN0	NIPSNAP3A	Protein NipSnap homolog 3A	SYYLK*PSKMNEFLENFEK	45	0.5	3	770.377
P27816	MAP4	Microtubule-associated protein 4	TAGPIASAQK*QPAGK	986	1	2	733.902
Q8IZA3	H1FOO	Histone H1oo	TEAPK*GPR	323	1	2	449.243
Q04727	TLE4	Transducin-like enhancer protein 4	TEEK*EIAAR	237	1	2	544.783
P05091	ALDH2	Aldehyde dehydrogenase, mitochondrial	TEQGPQVDETQFK*K	368	1	2	838.91
P36542	ATP5C1	ATP synthase subunit gamma, mitochondrial	THSDQFLVAFK*EVGR	154	1	2	888.457
Q8TEH3	DENND1A	DENN domain-containing protein 1A	TK*ANPAMKTVYK	422	1	2	697.379
Q4AEJ4	hfzo2	Mitochondrial transmembrane GTPase FZO-2	TK*FEQHTIR	364	1	3	401.216
P13010	XRCC5	X-ray repair cross-complementing protein 5	TLFPLIEAK*K	543	1	2	601.363
P10909	CLU	Clusterin	TLIEK*TNEER	62	1	2	637.833
P49327	FASN	Fatty acid synthase	TPEAVQK*LLEQGLR	436	1	2	812.457
P39023	RPL3	60S ribosomal protein L3	TVFAEHISDECK*R	115	1	2	817.386
P02679	FGG	Fibrinogen gamma chain	VAQLEAQCQEPCK*DTVQIHDITGK	166	1	3	937.453
P00558	PGK1	Phosphoglycerate kinase 1	VDFNVPMK*NNQITNNQR	30	1	2	1037.51
P78371	CCT2	T-complex protein 1 subunit beta	VDNIIK*AAPR	522	1	2	569.833
Q9UK22	FBXO2	F-box only protein 2	VEELPGDSGVEFTHDESVK*K	166	1	3	748.694
P01860	IGHG3	Immunoglobulin heavy constant gamma 3	VELK*TPLGDTTHTCPR	101	1	3	622.984
P12956	XRCC6	X-ray repair cross-complementing protein 6	VEYSEEELK*THISK	565	1	2	867.433
P04040	CAT	Catalase	VFEHIGK*K	105	1	2	500.285
P10809	HSPD1	60 kDa heat shock protein, mitochondrial	VGGTSDVEVNEK*K	417	1	2	702.354
P05091	ALDH2	Aldehyde dehydrogenase, mitochondrial	VIQVAAGSSNLK*R	280	1	2	692.899
P61981	YWHAG	14-3-3 protein gamma	VISSIEQK*TSADGNEK	69	1	2	874.439
P06576	ATP5B	ATP synthase subunit beta, mitochondrial	VLDSGAPIK*IPVGPETLGR	133	1	2	981.057
O14773	TPP1	Tripeptidyl-peptidase 1	VNTELM#K*AAAR	346	1	2	631.332
P11021	HSPA5	78 kDa glucose-regulated protein	VTAEDK*GTGNK	516	1	2	581.291
P21796	VDAC1	Voltage-dependent anion-selective channel protein 1	VTGSLETK*YR	61	1	2	598.319
P04406	GAPDH	Glyceraldehyde-3-phosphate dehydrogenase	VVDLMAHMASK*E	334	1	2	686.834
P37837	TALDO1	Transaldolase	WLHNEDQMAVEK*LSDGIR	307	1	3	728.357
O75489	NDUFS3	NADH dehydrogenase [ubiquinone] iron-sulfur protein 3, mitochondrial	YDDEVK*R	217	1	2	483.73
P09104	ENO2	Gamma-enolase	YDLDFK*SPTDPSR	262	1	2	791.873
P30101	PDIA3	Protein disulfide-isomerase A3	YGVSGYPTLK*IFR	104	1	2	771.919
P21741	MDK	Midkine	YK*FENWGACDGGTGTK	87	1	2	916.899
P63128	ERVK-9	Endogenous retrovirus group K member 9 Pol protein	YK*SFSIK*ILK	308;313	1;1	2	655.89
Q04917	YWHAH	14-3-3 protein eta	YLAEVASGEK*K	142	1	2	618.827
Q96C86	DCPS	m7GpppX diphosphatase	(ac)MADAAPQLGK*R	10	1	2	555.799
