# Supplementary material for: Quantitative Acetylomics Revealed Acetylation-Mediated Molecular Pathway Network Changes in Human Nonfunctional Pituitary Neuroendocrine Tumors
Source: Front Endocrinol (Lausanne). 2021 Oct 12;12:753606. doi: 10.3389/fendo.2021.753606 (PMC8546192; doi:10.3389/fendo.2021.753606)
Supplement: Supplementary file 1 [file DataSheet_1.zip › Supplementary table 4.xlsx]

## Sheet: Sheet1
Supplementary table 4.Statistically significant GO biological process (BP) of differentially acetylated proteins in human non-functional pituitary neuroendocrine tumors (NF-PitNETs).
ID	Biological process	Count	%	PValue	Genes
GO:0002576	platelet degranulation	15	9.09091	9.47431e-13	P07602, P02671, P12814, H0Y7A7, P01009, P02647, P02768, P02679, P04075, P02787, P09486, P02675, P01023, P21333, P00441
GO:0006754	ATP biosynthetic process	9	5.45455	2.06368e-10	P30049, O75947, P25705, P14618, P24539, P48047, P04075, P56381, P06576
GO:0042776	mitochondrial ATP synthesis coupled proton transport	8	4.84848	6.49707e-10	P30049, P10606, O75947, P25705, P24539, P48047, P56381, P06576
GO:0098609	cell-cell adhesion	18	10.9091	9.03948e-10	P06733, P26641, P0DMV8, P14618, P62826, P07737, O75874, Q6IPH7, Q06830, P11021, P11142, P68431, Q99497, P49327, P04075, P43487, P63104, A0A0U1RRH7
GO:0006094	gluconeogenesis	9	5.45455	7.54976e-09	P06733, P18669, P00505, P04406, P00558, P40926, P40925, P60174, P04075
GO:0061621	canonical glycolysis	7	4.24242	1.33958e-07	P06733, P18669, P14618, P04406, P00558, P60174, P04075
GO:0006099	tricarboxylic acid cycle	7	4.24242	2.69933e-07	Q13423, P08559, O75874, P40926, P31040, P40925, P09622
GO:0015986	ATP synthesis coupled proton transport	6	3.63636	1.70417e-06	P30049, O75947, P25705, P24539, P48047, P06576
GO:0001895	retina homeostasis	7	4.24242	2.00033e-06	P60709, P01834, P02768, P01877, Q06830, P02787, P00441
GO:0070527	platelet aggregation	7	4.24242	2.32489e-06	P02671, P60709, Q9BWU5, P68871, P12814, P02679, P02675, P21333
GO:0098869	cellular oxidant detoxification	8	4.84848	4.52954e-06	P00738, U3PXP0, Q9BWU5, P68871, Q99497, P02768, P04040, D1MGQ2, P69905, P78417, E9M4D4
GO:0042542	response to hydrogen peroxide	7	4.24242	8.60823e-06	P00738, U3PXP0, Q9BWU5, P68871, P04040, D1MGQ2, P69905, E9M4D4, P00441, P04179
GO:0015671	oxygen transport	5	3.0303	9.98512e-06	P02042, U3PXP0, Q9BWU5, P68871, D1MGQ2, P69891, P69905, E9M4D4
GO:0006898	receptor-mediated endocytosis	11	6.66667	1.18263e-05	P07900, U3PXP0, Q9BWU5, P14625, D1MGQ2, E9M4D4, P00738, P68871, P01834, P02768, P01877, P02647, P09486, P69905
GO:0006096	glycolytic process	6	3.63636	1.64189e-05	P06733, P18669, P04406, P00558, P60174, P04075
GO:0044267	cellular protein metabolic process	9	5.45455	1.71746e-05	P02671, Q5I0G2, P62805, P68431, P02647, B2RDW1, P01236, P02743, A0A0U1RRH7, P01034
GO:0051592	response to calcium ion	7	4.24242	1.83123e-05	P02671, Q14103, H0Y7A7, P02679, P09486, P43487, P02675
GO:0042744	hydrogen peroxide catabolic process	5	3.0303	3.41482e-05	U3PXP0, Q9BWU5, P68871, Q06830, P04040, D1MGQ2, P69905, E9M4D4
GO:0007596	blood coagulation	10	6.06061	6.79032e-05	P08758, P02671, P02042, Q9BWU5, P68871, P68431, P01009, P02679, P69891, P02675, A0A0U1RRH7
GO:0021762	substantia nigra development	6	3.63636	0.000100283	P09936, P11021, P24539, P60709, H0Y7A7, P27348
GO:0030198	extracellular matrix organization	10	6.06061	0.000110832	P02671, P12110, P21810, B7ZW00, P12109, P02679, P09486, C9JKG1, P02675, P51884, P12111, P14136
GO:1900026	positive regulation of substrate adhesion-dependent cell spreading	5	3.0303	0.000231864	P02671, P02647, P02679, P02675, P21333
GO:0050821	protein stabilization	8	4.84848	0.000326477	P17987, P0DMV8, P07900, P07737, P04406, Q99497, P02647, P21333
GO:0050714	positive regulation of protein secretion	5	3.0303	0.000368728	P15311, P02671, P62937, P02679, P02675
GO:0001649	osteoblast differentiation	7	4.24242	0.000479064	Q14814, P12109, P49327, P04040, P84090, P67936, P06576
GO:0000302	response to reactive oxygen species	5	3.0303	0.000503572	Q06830, P04040, P07237, P00441, P04179
GO:0072378	blood coagulation, fibrin clot formation	3	1.81818	0.000534595	P02671, P02679, P02675
GO:0015853	adenine transport	3	1.81818	0.000534595	P05141, P12236, P12235
GO:0009083	branched-chain amino acid catabolic process	4	2.42424	0.000735392	P21953, Q13825, P24752, P09622
GO:0033591	response to L-ascorbic acid	3	1.81818	0.000885411	P04040, P09486, P04179
GO:0006749	glutathione metabolic process	5	3.0303	0.00198378	P26641, O75874, P78417, P00441, P04179
GO:2000352	negative regulation of endothelial cell apoptotic process	4	2.42424	0.00233489	P02671, P02679, P13521, P02675
GO:0090277	positive regulation of peptide hormone secretion	3	1.81818	0.00243292	P02671, P02679, P02675
GO:0010942	positive regulation of cell death	4	2.42424	0.00258624	P00738, U3PXP0, Q9BWU5, P68871, D1MGQ2, P69905, E9M4D4
GO:0006412	translation	9	5.45455	0.00297213	P62861, Q6NUK1, Q6IPH7, P05141, P12236, B2RDW1, P08865, P12235, P39019
GO:0031639	plasminogen activation	3	1.81818	0.0031085	P02671, P02679, P02675
GO:0031047	gene silencing by RNA	6	3.63636	0.00420332	P62826, P62805, P68431, P12270, Q8NDG6, A0A0U1RRH7
GO:0019083	viral transcription	6	3.63636	0.00436658	P62861, P12270, Q6IPH7, B2RDW1, P08865, P39019
GO:0055114	oxidation-reduction process	14	8.48485	0.00441411	P53004, Q13423, P49189, Q06830, P78417, Q6UB35, Q9HCJ6, P21953, P31040, P49327, P00387, P00352, P00441, P04179
GO:0034116	positive regulation of heterotypic cell-cell adhesion	3	1.81818	0.00469004	P02671, P02679, P02675
GO:0010941	regulation of cell death	3	1.81818	0.00469004	P0DMV8, Q6NUK1, P63104
GO:0030168	platelet activation	6	3.63636	0.00488344	P02671, P12814, P02679, P63104, P02675, P21333
GO:0007015	actin filament organization	5	3.0303	0.00494116	P12814, A0A0S2Z4G4, P04075, P67936, Q6ZN40
GO:0001889	liver development	5	3.0303	0.00544604	P35914, Q14103, P14618, P24752, P04179
GO:0008152	metabolic process	7	4.24242	0.00548068	P21953, P16870, P49327, Q13825, P78417, Q9BSH5, P24752
GO:0019430	removal of superoxide radicals	3	1.81818	0.00559297	Q06830, P00441, P04179
GO:0006107	oxaloacetate metabolic process	3	1.81818	0.00559297	P00505, P40926, P40925
GO:0030049	muscle filament sliding	4	2.42424	0.00560903	P08670, A0A0S2Z4G4, P67936, Q6ZN40
GO:0006334	nucleosome assembly	6	3.63636	0.00563829	P62805, P68431, Q9H489, P10412, O60814, A0A0U1RRH7
GO:0051258	protein polymerization	3	1.81818	0.00656872	P02671, P02679, P02675
GO:0043254	regulation of protein complex assembly	3	1.81818	0.00761583	P11142, P07900, P14136
GO:0015701	bicarbonate transport	4	2.42424	0.00844759	P00915, U3PXP0, Q9BWU5, P68871, D1MGQ2, P69905, E9M4D4
GO:0042026	protein refolding	3	1.81818	0.00873286	P11142, P0DMV8, P07900
GO:0006928	movement of cell or subcellular component	5	3.0303	0.00920794	P08670, P60709, A0A0S2Z4G4, P67936, Q6ZN40
GO:0014002	astrocyte development	3	1.81818	0.00991841	P08670, P05109, P14136
GO:0006614	SRP-dependent cotranslational protein targeting to membrane	5	3.0303	0.0124751	P62861, Q6IPH7, B2RDW1, P08865, P39019
GO:0043623	cellular protein complex assembly	3	1.81818	0.0124895	P02671, P02679, P02675
GO:0006103	2-oxoglutarate metabolic process	3	1.81818	0.0124895	P00505, O75874, P09622
GO:0045921	positive regulation of exocytosis	3	1.81818	0.0168259	P02671, P02679, P02675
GO:0042730	fibrinolysis	3	1.81818	0.0168259	P02671, P02679, P02675
GO:0043488	regulation of mRNA stability	5	3.0303	0.0169432	P11142, Q14103, P0DMV8, B2RDW1, P63104
GO:0045471	response to ethanol	5	3.0303	0.0180553	P00505, P05109, P04040, P09486, P00441
GO:0045815	positive regulation of gene expression, epigenetic	4	2.42424	0.0213122	P62805, P60709, P68431, A0A0U1RRH7
GO:0071353	cellular response to interleukin-4	3	1.81818	0.0217067	P11021, P49327, P68363
GO:0030512	negative regulation of transforming growth factor beta receptor signaling pathway	4	2.42424	0.0231589	P11021, P0DMV8, B2RDW1, Q92743
GO:0046686	response to cadmium ion	3	1.81818	0.0234487	P04040, P09486, P04179
GO:0008217	regulation of blood pressure	4	2.42424	0.0241139	Q9BWU5, P68871, P01189, P00441, P04179
GO:0016032	viral process	8	4.84848	0.0246237	P05787, P11142, P62826, P08670, P12270, P05141, P43487, P12235
GO:0046487	glyoxylate metabolic process	3	1.81818	0.0252462	P21953, P08559, P09622
GO:0050871	positive regulation of B cell activation	3	1.81818	0.0252462	P01857, P01834, P01877
GO:0032200	telomere organization	3	1.81818	0.0270979	P62805, P68431, A0A0U1RRH7
GO:0048678	response to axon injury	3	1.81818	0.0270979	P00441, P04179, P01034
GO:0000184	nuclear-transcribed mRNA catabolic process, nonsense-mediated decay	5	3.0303	0.0271076	P62861, Q6IPH7, B2RDW1, P08865, P39019
GO:0061684	chaperone-mediated autophagy	2	1.21212	0.0283152	P11142, P07900
GO:0006740	NADPH regeneration	2	1.21212	0.0283152	Q13423, O75874
GO:0006910	phagocytosis, recognition	3	1.81818	0.0290028	P01857, P01834, P01877
GO:0051881	regulation of mitochondrial membrane potential	3	1.81818	0.0290028	Q99497, P00441, P04179
GO:0006457	protein folding	6	3.63636	0.0291195	P11142, P17987, P07900, P62937, P14625, P02743
GO:0043066	negative regulation of apoptotic process	10	6.06061	0.0304083	P08758, P11021, Q99497, P14625, P02768, P04040, B2RDW1, P63104, P04179, P21333
GO:0001937	negative regulation of endothelial cell proliferation	3	1.81818	0.0309595	P25705, P09486, P13521
GO:1900740	positive regulation of protein insertion into mitochondrial membrane involved in apoptotic signaling pathway	3	1.81818	0.0329671	P61981, P27348, P63104
GO:0055072	iron ion homeostasis	3	1.81818	0.0329671	P02792, P02787, P04179
GO:1900034	regulation of cellular response to heat	4	2.42424	0.034818	P11142, P0DMV8, P07900, P12270
GO:0006335	DNA replication-dependent nucleosome assembly	3	1.81818	0.0371301	P62805, P68431, A0A0U1RRH7
GO:0045907	positive regulation of vasoconstriction	3	1.81818	0.0371301	P02671, P02679, P02675
GO:0046034	ATP metabolic process	3	1.81818	0.0371301	P11142, P0DMV8, P06576
GO:0061024	membrane organization	3	1.81818	0.0371301	P61981, P27348, P63104
GO:0045454	cell redox homeostasis	4	2.42424	0.0372085	Q13423, Q06830, P07237, P09622
GO:0018119	peptidyl-cysteine S-nitrosylation	2	1.21212	0.0375754	P05109, P11766
GO:0043152	induction of bacterial agglutination	2	1.21212	0.0375754	P02671, P02675
GO:1902177	positive regulation of oxidative stress-induced intrinsic apoptotic signaling pathway	2	1.21212	0.0375754	Q99497, P00441
GO:1902042	negative regulation of extrinsic apoptotic signaling pathway via death domain receptors	3	1.81818	0.0392832	P02671, P02679, P02675
GO:0006413	translational initiation	5	3.0303	0.042126	P62861, Q6IPH7, B2RDW1, P08865, P39019
GO:0006911	phagocytosis, engulfment	3	1.81818	0.0437276	P01857, P01834, P01877
GO:0006552	leucine catabolic process	2	1.21212	0.0467479	P35914, Q13825
GO:0000303	response to superoxide	2	1.21212	0.0467479	P00441, P04179
GO:0000183	chromatin silencing at rDNA	3	1.81818	0.0483489	P62805, P68431, A0A0U1RRH7
