# Supplementary material for: Quantitative Acetylomics Revealed Acetylation-Mediated Molecular Pathway Network Changes in Human Nonfunctional Pituitary Neuroendocrine Tumors
Source: Front Endocrinol (Lausanne). 2021 Oct 12;12:753606. doi: 10.3389/fendo.2021.753606 (PMC8546192; doi:10.3389/fendo.2021.753606)
Supplement: Supplementary file 1 [file DataSheet_1.zip › Supplementary table 5.xlsx]

## Sheet: Sheet1
Supplementary table 5. Statistically significant GO molecular functions (MF) of differentially acetylated proteins in human non-functional pituitary neuroendocrine tumors (NF-PitNETs)
ID	Molecular functions	Count	%	PValue	Genes
GO:0044822	poly(A) RNA binding	39	23.6364	5.00353e-12	P06733, Q14103, P07900, P14618, P62937, P40926, Q6IPH7, Q96KR1, P10412, P84090, P39019, P15311, P15531, P17987, P61981, P25705, P00505, B2RDW1, P63104, P08865, P07237, P62826, P07737, P62805, P31948, P35269, Q06830, Q8NEZ4, P19338, P11142, P62861, P12270, P49327, Q9Y2W2, P05141, P04075, Q8NDG6, P21333, O43390
GO:0098641	cadherin binding involved in cell-cell adhesion	20	12.1212	4.19209e-11	P06733, P26641, P0DMV8, P14618, P62826, P07737, O75874, Q6IPH7, Q06830, P15311, P11021, P11142, P68431, Q99497, P49327, P04075, P43487, P63104, P21333, A0A0U1RRH7
GO:0046933	proton-transporting ATP synthase activity, rotational mechanism	7	4.24242	7.77791e-09	P30049, O75947, P25705, P24539, P48047, P56381, P06576
GO:0005515	protein binding	118	71.5152	6.15615e-08	P53004, P07900, P37837, P12814, P15531, Q9HCJ6, Q9UBS3, P60174, B2RDW1, P01236, P27348, P07237, P09936, P02042, P48047, P62805, P04406, P78417, Q9GZZ1, P19338, F5H5D3, P05060, P12270, P02679, P67936, P02675, A0A0U1RRH7, P05787, P07602, P26641, P51003, Q14103, P62937, P68363, P12236, P51884, P12235, P14136, Q5I0G2, P25705, P68871, P31040, P49755, A0A0S2Z4G4, O14686, Q7Z2Z1, P63104, Q5H9L2, P00441,…
GO:0019825	oxygen binding	7	4.24242	5.32741e-06	P02042, U3PXP0, Q9BWU5, P68871, P02768, D1MGQ2, P69891, P69905, E9M4D4, P04179
GO:0022857	transmembrane transporter activity	7	4.24242	6.82975e-06	P30049, O75947, P25705, P24539, P48047, P56381, P06576
GO:0005344	oxygen transporter activity	5	3.0303	7.40616e-06	P02042, U3PXP0, Q9BWU5, P68871, D1MGQ2, P69891, P69905, E9M4D4
GO:0016887	ATPase activity	11	6.66667	1.03494e-05	P30049, O75947, P11142, P11021, P0DMV8, P07900, P25705, P24539, P48047, P56381, P06576
GO:0051287	NAD binding	6	3.63636	2.88605e-05	Q13423, P04406, O75874, P40925, P00387, P09622
GO:0051082	unfolded protein binding	8	4.84848	8.80434e-05	P11142, P17987, P11021, P0DMV8, P07900, P62937, P14625, P02743
GO:0015207	adenine transmembrane transporter activity	3	1.81818	0.000269501	P05141, P12236, P12235
GO:0031720	haptoglobin binding	3	1.81818	0.000269501	U3PXP0, Q9BWU5, P68871, D1MGQ2, P69905, E9M4D4
GO:0042802	identical protein binding	19	11.5152	0.000290315	P02792, P07900, P60709, P04406, Q06830, P14136, P19338, P15531, P00505, P08670, P01009, Q99497, P02647, P02768, P04075, P63104, P00441, P04179, P01034
GO:0001948	glycoprotein binding	6	3.63636	0.000386102	P11021, P07900, P08670, P01009, P21333, P14136
GO:0005102	receptor binding	12	7.27273	0.000584057	P35914, P02671, P0DMV8, P07737, O75874, Q99497, P04040, P02679, P02675, P01189, Q6STE5, P01023
GO:0016491	oxidoreductase activity	9	5.45455	0.000676763	P53004, Q9HCJ6, P31040, P49327, Q06830, P11766, P00387, P78417, P00352
GO:0016209	antioxidant activity	4	2.42424	0.00086157	P00738, P02768, Q06830, P04040
GO:0004601	peroxidase activity	4	2.42424	0.00114771	U3PXP0, Q9BWU5, P68871, Q06830, D1MGQ2, P69905, E9M4D4
GO:0003735	structural constituent of ribosome	9	5.45455	0.00132393	P62861, Q6NUK1, Q6IPH7, P05141, P12236, B2RDW1, P08865, P12235, P39019
GO:0042803	protein homodimerization activity	17	10.303	0.00167108	P35914, P07900, Q14814, O75874, P12814, P11766, Q6UB35, P39019, P00505, P12270, Q99497, P04040, P49327, P08133, P24752, P21333, P00441
GO:0001664	G-protein coupled receptor binding	5	3.0303	0.00186237	P07602, P11142, P0DMV8, P01189, P21333
GO:0046961	proton-transporting ATPase activity, rotational mechanism	4	2.42424	0.00188432	P30049, P25705, P56381, P06576
GO:0050839	cell adhesion molecule binding	5	3.0303	0.00289328	P15311, P02671, P16870, P02679, P02675
GO:0046790	virion binding	3	1.81818	0.00386863	P62937, P14625, P02743
GO:0005200	structural constituent of cytoskeleton	6	3.63636	0.00406156	F5H5D3, P08670, P60709, P68363, Q6ZN40, P14136
GO:0050661	NADP binding	4	2.42424	0.0044553	Q13423, P04406, O75874, P04040
GO:0044325	ion channel binding	6	3.63636	0.00455335	P07900, H0Y7A7, P12814, Q9NRX4, P27348, P21333
GO:0019899	enzyme binding	10	6.06061	0.00472385	P11142, P11021, P0DMV8, P00505, Q99497, P02647, P04040, P24752, P07237, P01023
GO:0031625	ubiquitin protein ligase binding	9	5.45455	0.00634487	P09936, P11142, P17987, P11021, P0DMV8, P60174, P68363, P05141, P63104
GO:0051087	chaperone binding	5	3.0303	0.0075075	P11021, P31948, P02768, P02675, P00441
GO:0051015	actin filament binding	6	3.63636	0.00869233	P15311, P12814, A0A0S2Z4G4, P67936, Q6ZN40, P21333
GO:0031492	nucleosomal DNA binding	4	2.42424	0.00957478	Q8TAQ2, P60709, P68431, A0A0U1RRH7
GO:0005198	structural molecule activity	8	4.84848	0.00958903	P05787, P02671, F5H5D3, P08670, P68363, P02679, P02675, P14136
GO:0023026	MHC class II protein complex binding	3	1.81818	0.00993666	P11142, P07900, P14618
GO:0020037	heme binding	6	3.63636	0.0101097	P02042, U3PXP0, Q9BWU5, P68871, P04040, D1MGQ2, P69891, P69905, E9M4D4
GO:0005215	transporter activity	7	4.24242	0.012978	P30049, P48047, P12270, P05141, P12236, P12235, P06576
GO:0016620	oxidoreductase activity, acting on the aldehyde or oxo group of donors, NAD or NADP as acceptor	3	1.81818	0.0138976	P04406, P49189, P00352
GO:0019904	protein domain specific binding	7	4.24242	0.0148546	P15311, P11021, P61981, P62805, H0Y7A7, P27348, P63104
GO:0005506	iron ion binding	6	3.63636	0.0156629	P02792, P02042, U3PXP0, Q9BWU5, P68871, D1MGQ2, P69891, P69905, E9M4D4
GO:0034987	immunoglobulin receptor binding	3	1.81818	0.025291	P01857, P01834, P01877
GO:0051020	GTPase binding	3	1.81818	0.025291	P06733, P07900, P21333
GO:0016684	oxidoreductase activity, acting on peroxide as acceptor	2	1.21212	0.0283417	Q99497, P04040
GO:0030060	L-malate dehydrogenase activity	2	1.21212	0.0283417	P40926, P40925
GO:0003824	catalytic activity	6	3.63636	0.0339926	P21953, P37837, P49773, P35269, P49327, Q13825
GO:0030492	hemoglobin binding	2	1.21212	0.0376104	P00738, Q9BWU5, P68871
GO:0043531	ADP binding	3	1.81818	0.0393514	P30049, P14618, P00387
GO:0000287	magnesium ion binding	6	3.63636	0.0459492	P06733, P15531, P35914, P51003, P14618, O75874
GO:0004784	superoxide dismutase activity	2	1.21212	0.0467912	P00441, P04179
