# Supplementary material for: Quantitative Acetylomics Revealed Acetylation-Mediated Molecular Pathway Network Changes in Human Nonfunctional Pituitary Neuroendocrine Tumors
Source: Front Endocrinol (Lausanne). 2021 Oct 12;12:753606. doi: 10.3389/fendo.2021.753606 (PMC8546192; doi:10.3389/fendo.2021.753606)
Supplement: Supplementary file 1 [file DataSheet_1.zip › Supplementary table 6.xlsx]

## Sheet: Sheet1
Supplementary table 6. Statistically significant GO cellular components (CC) of differentially acetylated proteins in human non-functional pituitary neuroendocrine tumors (NF-PitNETs)
ID	Molecular function	Count	%	PValue	Genes
GO:0070062	extracellular exosome	109	66.0606	2.34433e-49	P53004, O75947, P07108, P07900, P37837, P12814, P15531, Q9UBS3, P60174, P01877, B2RDW1, P00387, P27348, P24752, P07237, P09936, P49773, P48047, P62805, P04406, Q9NRX4, P78417, Q9GZZ1, P19338, P16870, P21810, P02679, P67936, P02675, A0A0U1RRH7, P05787, P07602, P26641, Q14103, P62937, O75368, P68363, P12111, P51884, P25705, P68871, P49755, A0A0S2Z4G4, P02743, P63104, P00441, B7ZW00, P62826, P07737,…
GO:0043209	myelin sheath	30	18.1818	1.15324e-30	P08559, P07900, P14618, P40926, P45880, P40925, P68363, P12235, P14136, P15311, P17987, P61981, P25705, P00505, P24539, P31040, P02768, B2RDW1, P00441, P09936, P60709, P31948, Q06830, P18669, P11021, P11142, P05141, P09622, P04179, P06576
GO:0072562	blood microparticle	21	12.7273	4.8231e-18	P02671, P02042, P0DMV8, P07737, P60709, U3PXP0, Q9BWU5, D1MGQ2, E9M4D4, P00738, P11142, P68871, P01857, P01834, P01877, P02647, P02768, P02679, P02743, P02787, P63104, P69905, P02675, P01023
GO:0031012	extracellular matrix	26	15.7576	1.32909e-17	P07900, P14618, P12236, P12111, P51884, P39019, P25705, P02743, P07237, P00441, B7ZW00, P12109, P62826, P48047, P62805, P04406, P14625, Q06830, P12110, P11021, P11142, P21810, P08670, P05141, C9JKG1, P21333, Q92743, P06576
GO:0005739	mitochondrion	45	27.2727	1.05276e-14	P30049, P07602, P35914, O75947, P0DMV8, P08559, P14618, Q6NUK1, P40926, P45880, P40925, P12236, P11766, P12235, P61981, P25705, P00505, P24539, P31040, P04040, P27348, P63104, P00387, P24752, P00441, Q13423, P10606, P48047, O75874, Q06830, Q13825, Q6UB35, P11021, P21953, Q99497, Q9UFN0, P49327, Q9H0E9, P05141, P09486, P08133, Q9BSH5, P09622, P04179, P06576
GO:0005615	extracellular space	41	24.8485	6.99587e-12	P07602, P06733, P02671, P05109, P62937, O75368, P12814, P40925, P13521, P12111, P51884, P15311, P01857, P01834, P60174, P02647, P04040, P02768, P01877, Q02818, B2RDW1, P02743, P02787, P63104, P00441, P01034, B7ZW00, P60709, Q06830, O60814, P12110, P00738, P11142, P16870, P62861, P01009, P02679, P04075, P09486, P02675, P01189, Q92743
GO:0071682	endocytic vesicle lumen	8	4.84848	4.1187e-11	P00738, P07900, U3PXP0, Q9BWU5, P68871, P14625, P02647, D1MGQ2, P09486, P69905, E9M4D4
GO:0005829	cytosol	66	40	4.89953e-11	P53004, P06733, P0DMV8, P07900, P37837, P49189, P12814, P40925, Q6IPH7, P11766, Q9Y3E1, P39019, P15531, P17987, P61981, P60174, P02647, P04040, B2RDW1, P27348, P69905, P09936, P02042, P60709, P04406, Q9NRX4, P78417, P11142, P49327, P67936, P01023, P21333, P02792, P26641, Q14103, P14618, P05109, P62937, P69891, E9M4D4, P14136, P15311, H0Y7A7, P68871, A0A0S2Z4G4, P63104, P08865, P00441, P62826, O95…
GO:0005913	cell-cell adherens junction	20	12.1212	8.26575e-11	P06733, P26641, P0DMV8, P14618, P62826, P07737, O75874, Q6IPH7, Q06830, P15311, P11021, P11142, P68431, Q99497, P49327, P04075, P43487, P63104, P21333, A0A0U1RRH7
GO:0005925	focal adhesion	21	12.7273	3.05192e-10	P08758, P0DMV8, P07737, P62937, P60709, P12814, P14625, Q96JY6, P39019, P15311, P11021, P11142, P61981, P08670, P04040, P08133, P63104, P27348, P67936, P07237, P21333
GO:0005576	extracellular region	42	25.4545	4.22423e-10	P01242, P07602, P02671, P07900, P05109, P62937, P12814, P12111, P51884, E9M4D4, Q5I0G2, P68431, P68871, H0Y7A7, P01857, P01834, P02647, P02768, P01877, P02743, P02787, P01236, P69905, P07237, P00441, P01034, B7ZW00, P12109, P62805, U3PXP0, Q9BWU5, P14625, D1MGQ2, P12110, P00738, P21810, P05060, P01009, P02679, P04075, P09486, C9JKG1, P02675, P01189, P01023, P21333, Q92743, A0A0U1RRH7
GO:0005743	mitochondrial inner membrane	20	12.1212	1.45299e-08	P30049, Q13423, O75947, P10606, P35914, Q6NUK1, P48047, P45880, P40926, P12236, P12235, P25705, P00505, P24539, P31040, P05141, P00387, P24752, P04179, P06576
GO:0005753	mitochondrial proton-transporting ATP synthase complex	7	4.24242	2.18508e-08	P30049, O75947, P25705, P24539, P48047, P56381, P06576
GO:0042470	melanosome	11	6.66667	2.2364e-08	P11142, P11021, P07900, P62826, P14625, P49327, Q06830, P49755, P08133, P63104, P07237
GO:0031093	platelet alpha granule lumen	9	5.45455	2.7995e-08	P02671, P01009, P12814, P02768, P02679, P04075, P09486, P02675, P01023
GO:0005759	mitochondrial matrix	17	10.303	3.76439e-08	P30049, P35914, P08559, P40926, Q13825, Q6UB35, P21953, P25705, P00505, P24539, Q99497, P56381, P24752, P09622, P00441, P04179, P06576
GO:0005833	hemoglobin complex	6	3.63636	3.92971e-08	P02042, U3PXP0, Q9BWU5, P68871, D1MGQ2, P69891, P00387, P69905, E9M4D4
GO:0016020	membrane	46	27.8788	4.64296e-08	P06733, P08758, P02792, P26641, P07900, P62937, Q6IPH7, P84090, E9M4D4, P39019, P15311, P15531, P61981, P25705, P24539, P68431, P31040, P04040, Q02818, B2RDW1, P27348, P69905, P00387, P08865, Q13423, P12109, P62826, P07737, P62805, P60709, U3PXP0, P04406, P14625, D1MGQ2, Q6UB35, P19338, P18669, P11021, P11142, P00558, P49327, P05141, P04075, P08133, P67936, P21333, A0A0U1RRH7, P06576
GO:0031838	haptoglobin-hemoglobin complex	4	2.42424	2.74037e-06	P00738, U3PXP0, Q9BWU5, P68871, D1MGQ2, P69905, E9M4D4
GO:0022627	cytosolic small ribosomal subunit	6	3.63636	6.56135e-05	P62861, U3PXP0, D1MGQ2, B2RDW1, P69905, P08865, E9M4D4, P39019
GO:1903561	extracellular vesicle	6	3.63636	8.00349e-05	P02671, P12110, B7ZW00, P14618, P02647, P02675, P12111
GO:0031091	platelet alpha granule	4	2.42424	0.000233559	P02671, P02679, P09486, P02675
GO:0005884	actin filament	6	3.63636	0.000280308	P15311, P12814, A0A0S2Z4G4, P67936, Q6ZN40, P21333
GO:0005634	nucleus	70	42.4242	0.000319036	P06733, P08559, P07900, P37837, P40926, Q9H489, Q9Y3E1, P15531, P60174, Q02818, P02647, P02768, B2RDW1, Q14814, P49773, P48047, P62805, P04406, Q96JY6, O60814, P19338, P11021, P11142, P16870, F5H5D3, P12270, P05141, P21333, A0A0U1RRH7, P05787, P26641, P51003, Q14103, P14618, P05109, P62937, O75368, P45880, P12236, P10412, P12235, P24539, P68431, H0Y7A7, O14686, P02743, Q7Z2Z1, P63104, P08865, Q5H…
GO:0043234	protein complex	13	7.87879	0.000323467	Q8TAQ2, P07900, P12109, P62805, P60709, P31948, P12110, P00505, P68431, P02768, P27348, P00441, A0A0U1RRH7
GO:0005788	endoplasmic reticulum lumen	9	5.45455	0.000325323	P12110, P11021, B7ZW00, P12109, Q9UBS3, P01009, P14625, P02647, P12111, P07237
GO:0045261	proton-transporting ATP synthase complex, catalytic core F(1)	3	1.81818	0.000465726	P30049, P25705, P06576
GO:0005862	muscle thin filament tropomyosin	3	1.81818	0.000465726	A0A0S2Z4G4, P67936, Q6ZN40
GO:0030863	cortical cytoskeleton	4	2.42424	0.000937856	P15311, P60709, P67936, P21333
GO:0031982	vesicle	7	4.24242	0.000999165	P15311, P14618, F5H5D3, P04406, H0Y7A7, P02787, P01034
GO:0005654	nucleoplasm	41	24.8485	0.00114251	P05787, Q8TAQ2, O75947, P51003, P0DMV8, Q14103, P07900, P40926, Q96KR1, Q9Y3E1, P39019, P24539, P68431, H0Y7A7, B2RDW1, O14686, Q7Z2Z1, P63104, P08865, P00441, P09936, P62826, Q14814, P62805, P60709, P35269, Q8NEZ4, Q12857, O60814, B3KPL2, Q6STE5, Q96HW7, P19338, P11142, P62861, P12270, Q9Y2W2, Q9H0E9, P09622, A0A0U1RRH7, O43390
GO:0001725	stress fiber	5	3.0303	0.00134658	P12814, A0A0S2Z4G4, Q96JY6, P67936, Q6ZN40
GO:0000786	nucleosome	6	3.63636	0.00151551	P62805, P68431, P10412, O60814, P04908, A0A0U1RRH7
GO:0005577	fibrinogen complex	3	1.81818	0.00271375	P02671, P02679, P02675
GO:0009897	external side of plasma membrane	8	4.84848	0.00298586	P08758, P02671, P01857, P01834, P01877, P02679, P02675, P07237
GO:0034663	endoplasmic reticulum chaperone complex	3	1.81818	0.00409786	P11021, P14625, P07237
GO:0034774	secretory granule lumen	3	1.81818	0.00488882	P02647, P02787, P01189
GO:0042383	sarcolemma	5	3.0303	0.00697357	P05787, P12110, P21810, B7ZW00, P12109, C9JKG1, P12111
GO:0043202	lysosomal lumen	5	3.0303	0.00697357	P07602, P11142, P07900, P21810, C9JKG1, P51884
GO:0030529	intracellular ribonucleoprotein complex	6	3.63636	0.0073861	P19338, P11142, Q14103, P60709, P04406, O43390
GO:0042645	mitochondrial nucleoid	4	2.42424	0.00744411	P45880, P05141, P04179, P06576
GO:0005737	cytoplasm	61	36.9697	0.0125627	P53004, P08758, P06733, O75947, P0DMV8, P07900, P37837, P49189, P12814, P40925, Q6IPH7, P39019, P15531, P17987, Q9UBS3, B2RDW1, P00387, P27348, P09936, Q14814, P49773, P60709, P04406, O60814, P78417, Q5BKX8, Q9GZZ1, P21810, F5H5D3, P12270, P49327, C9JKG1, P01189, P21333, P05787, P07602, P02792, P26641, P51003, P14618, O75368, Q96KR1, P14136, P15311, H0Y7A7, P63104, P08865, P00441, P62826, O95229,…
GO:0005777	peroxisome	5	3.0303	0.0139189	P35914, P08670, O75874, P04040, P00441
GO:0005856	cytoskeleton	9	5.45455	0.0180521	P15311, P07737, P49773, P08670, P05109, P60709, A0A0S2Z4G4, P67936, Q6ZN40
GO:0044297	cell body	4	2.42424	0.0185561	P15311, P17987, Q99497, P14136
GO:0005793	endoplasmic reticulum-Golgi intermediate compartment	4	2.42424	0.0226812	P11021, Q02818, P49755, P07237
GO:0009986	cell surface	11	6.66667	0.0232105	P02671, P11021, P07900, P21810, P00505, P02647, P02679, P09486, C9JKG1, P02787, P02675, P06576
GO:0015935	small ribosomal subunit	3	1.81818	0.0238331	P62861, B2RDW1, P08865
GO:0005938	cell cortex	5	3.0303	0.0241723	P19338, P02671, P07737, P02679, P02675
GO:0005589	collagen type VI trimer	2	1.21212	0.0264332	B7ZW00, P12109, P12111
GO:0030141	secretory granule	4	2.42424	0.0282359	P16870, P05060, P13521, P01189
GO:0031941	filamentous actin	3	1.81818	0.0308546	P67936, Q6ZN40, P21333
GO:0005783	endoplasmic reticulum	14	8.48485	0.0335577	P26641, P07108, P14625, P11021, Q9UBS3, P01009, Q99497, P04040, P02768, P49755, P00387, P07237, O43390, P01034
GO:0000275	mitochondrial proton-transporting ATP synthase complex, catalytic core F(1)	2	1.21212	0.035089	P30049, P56381
GO:0032587	ruffle membrane	4	2.42424	0.0366615	P15311, P15531, P07900, Q6ZN40
GO:1904115	axon cytoplasm	3	1.81818	0.0385839	P09936, P43487, P00441
