# Supplementary material for: Quantitative Acetylomics Revealed Acetylation-Mediated Molecular Pathway Network Changes in Human Nonfunctional Pituitary Neuroendocrine Tumors
Source: Front Endocrinol (Lausanne). 2021 Oct 12;12:753606. doi: 10.3389/fendo.2021.753606 (PMC8546192; doi:10.3389/fendo.2021.753606)
Supplement: Supplementary file 1 [file DataSheet_1.zip › Supplementary table 7.xlsx]

## Sheet: Sheet1
Supplementary table 7: Statistically significant functional clusters of differentially acetylated proteins in human non-functional pituitary neuroendocrine tumors (NF-PitNETs), according to GO and KEGG pathway terms
Category	ID	Term	Count	%	PValue	Differentially acetylated proteins
Cluster 1	Enrichment Score: 9.835
Molecular functions	GO:0098641	cadherin binding involved in cell-cell adhesion	20	12.1212	4.19209e-11	P06733, P26641, P0DMV8, P14618, P62826, P07737, O75874, Q6IPH7, Q06830, P15311, P11021, P11142, P68431, Q99497, P49327, P04075, P43487, P63104, P21333, A0A0U1RRH7
Cellular components	GO:0005913	cell-cell adherens junction	20	12.1212	8.26575e-11	P06733, P26641, P0DMV8, P14618, P62826, P07737, O75874, Q6IPH7, Q06830, P15311, P11021, P11142, P68431, Q99497, P49327, P04075, P43487, P63104, P21333, A0A0U1RRH7
Biological process	GO:0098609	cell-cell adhesion	18	10.9091	9.03948e-10	P06733, P26641, P0DMV8, P14618, P62826, P07737, O75874, Q6IPH7, Q06830, P11021, P11142, P68431, Q99497, P49327, P04075, P43487, P63104, A0A0U1RRH7
Cluster 2	Enrichment Score: 7.11
Pathway	hsa01200	Carbon metabolism	18	10.9091	2.00398e-12	P06733, P08559, P14618, P37837, P04406, O75874, P40926, P40925, P11766, P18669, P00505, P00558, P31040, P60174, P04040, P04075, P24752, P09622
Pathway	hsa01130	Biosynthesis of antibiotics	21	12.7273	1.31172e-10	P06733, P08559, P14618, P37837, P04406, O75874, P40926, P49189, P40925, P11766, P15531, P18669, P21953, P00505, P00558, P31040, P60174, P04040, P04075, P24752, P09622
Biological process	GO:0006094	gluconeogenesis	9	5.45455	7.54976e-09	P06733, P18669, P00505, P04406, P00558, P40926, P40925, P60174, P04075
Pathway	hsa00010	Glycolysis / Gluconeogenesis	11	6.66667	9.9536e-08	P06733, P18669, P08559, P14618, P04406, P00558, P49189, P60174, P11766, P04075, P09622
Biological process	GO:0061621	canonical glycolysis	7	4.24242	1.33958e-07	P06733, P18669, P14618, P04406, P00558, P60174, P04075
Pathway	hsa01230	Biosynthesis of amino acids	10	6.06061	2.10229e-06	P06733, P18669, P14618, P00505, P37837, P04406, O75874, P00558, P60174, P04075
Biological process	GO:0006096	glycolytic process	6	3.63636	1.64189e-05	P06733, P18669, P04406, P00558, P60174, P04075
Pathway	hsa01100	Metabolic pathways	34	20.6061	0.00145011	P30049, P06733, P35914, O75947, P08559, P14618, P37837, P40926, P49189, P40925, P11766, P15531, P25705, P00505, P24539, P31040, P60174, P56381, P24752, Q13423, P10606, P48047, O75874, P04406, Q13825, Q6UB35, P18669, P21953, P00558, P49327, P04075, P00352, P09622, P06576
Cluster 3	Enrichment Score: 5.971
Biological process	GO:0006754	ATP biosynthetic process	9	5.45455	2.06368e-10	P30049, O75947, P25705, P14618, P24539, P48047, P04075, P56381, P06576
Biological process	GO:0042776	mitochondrial ATP synthesis coupled proton transport	8	4.84848	6.49707e-10	P30049, P10606, O75947, P25705, P24539, P48047, P56381, P06576
Molecular functions	GO:0046933	proton-transporting ATP synthase activity, rotational mechanism	7	4.24242	7.77791e-09	P30049, O75947, P25705, P24539, P48047, P56381, P06576
Cellular components	GO:0005743	mitochondrial inner membrane	20	12.1212	1.45299e-08	P30049, Q13423, O75947, P10606, P35914, Q6NUK1, P48047, P45880, P40926, P12236, P12235, P25705, P00505, P24539, P31040, P05141, P00387, P24752, P04179, P06576
Cellular components	GO:0005753	mitochondrial proton-transporting ATP synthase complex	7	4.24242	2.18508e-08	P30049, O75947, P25705, P24539, P48047, P56381, P06576
Pathway	hsa05012	Parkinson's disease	15	9.09091	5.70804e-08	P30049, O75947, P10606, P09936, P48047, P45880, P12236, P12235, P25705, P24539, Q99497, P31040, P05141, P56381, P06576
Biological process	GO:0015986	ATP synthesis coupled proton transport	6	3.63636	1.70417e-06	P30049, O75947, P25705, P24539, P48047, P06576
Pathway	hsa05016	Huntington's disease	15	9.09091	2.36123e-06	P30049, O75947, P10606, P48047, P45880, P12236, P12235, P25705, P24539, P31040, P05141, P56381, P00441, P04179, P06576
Molecular functions	GO:0022857	transmembrane transporter activity	7	4.24242	6.82975e-06	P30049, O75947, P25705, P24539, P48047, P56381, P06576
Molecular functions	GO:0016887	ATPase activity	11	6.66667	1.03494e-05	P30049, O75947, P11142, P11021, P0DMV8, P07900, P25705, P24539, P48047, P56381, P06576
Pathway	hsa05010	Alzheimer's disease	11	6.66667	0.000381929	P30049, P10606, O75947, P25705, P24539, P48047, P04406, H0Y7A7, P31040, P56381, P06576
Cellular components	GO:0045261	proton-transporting ATP synthase complex, catalytic core F(1)	3	1.81818	0.000465726	P30049, P25705, P06576
Pathway	hsa00190	Oxidative phosphorylation	9	5.45455	0.00139234	P30049, P10606, O75947, P25705, P24539, P48047, P31040, P56381, P06576
Molecular functions	GO:0046961	proton-transporting ATPase activity, rotational mechanism	4	2.42424	0.00188432	P30049, P25705, P56381, P06576
Cluster 4	Enrichment Score: 4.499
Biological process	GO:0006099	tricarboxylic acid cycle	7	4.24242	2.69933e-07	Q13423, P08559, O75874, P40926, P31040, P40925, P09622
Pathway	hsa00620	Pyruvate metabolism	7	4.24242	3.98233e-05	P08559, P14618, P40926, P49189, P40925, P24752, P09622
Pathway	hsa00020	Citrate cycle (TCA cycle)	6	3.63636	0.000107723	P08559, O75874, P40926, P31040, P40925, P09622
Pathway	hsa00630	Glyoxylate and dicarboxylate metabolism	5	3.0303	0.000875342	P40926, P40925, P04040, P24752, P09622
Cluster 5	Enrichment Score: 4.431
Cellular components	GO:0071682	endocytic vesicle lumen	8	4.84848	4.1187e-11	P00738, P07900, U3PXP0, Q9BWU5, P68871, P14625, P02647, D1MGQ2, P09486, P69905, E9M4D4
Cellular components	GO:0005833	hemoglobin complex	6	3.63636	3.92971e-08	P02042, U3PXP0, Q9BWU5, P68871, D1MGQ2, P69891, P00387, P69905, E9M4D4
Cellular components	GO:0031838	haptoglobin-hemoglobin complex	4	2.42424	2.74037e-06	P00738, U3PXP0, Q9BWU5, P68871, D1MGQ2, P69905, E9M4D4
Biological process	GO:0098869	cellular oxidant detoxification	8	4.84848	4.52954e-06	P00738, U3PXP0, Q9BWU5, P68871, Q99497, P02768, P04040, D1MGQ2, P69905, P78417, E9M4D4
Molecular functions	GO:0019825	oxygen binding	7	4.24242	5.32741e-06	P02042, U3PXP0, Q9BWU5, P68871, P02768, D1MGQ2, P69891, P69905, E9M4D4, P04179
Molecular functions	GO:0005344	oxygen transporter activity	5	3.0303	7.40616e-06	P02042, U3PXP0, Q9BWU5, P68871, D1MGQ2, P69891, P69905, E9M4D4
Biological process	GO:0042542	response to hydrogen peroxide	7	4.24242	8.60823e-06	P00738, U3PXP0, Q9BWU5, P68871, P04040, D1MGQ2, P69905, E9M4D4, P00441, P04179
Biological process	GO:0015671	oxygen transport	5	3.0303	9.98512e-06	P02042, U3PXP0, Q9BWU5, P68871, D1MGQ2, P69891, P69905, E9M4D4
Biological process	GO:0006898	receptor-mediated endocytosis	11	6.66667	1.18263e-05	P07900, U3PXP0, Q9BWU5, P14625, D1MGQ2, E9M4D4, P00738, P68871, P01834, P02768, P01877, P02647, P09486, P69905
Biological process	GO:0042744	hydrogen peroxide catabolic process	5	3.0303	3.41482e-05	U3PXP0, Q9BWU5, P68871, Q06830, P04040, D1MGQ2, P69905, E9M4D4
Molecular functions	GO:0031720	haptoglobin binding	3	1.81818	0.000269501	U3PXP0, Q9BWU5, P68871, D1MGQ2, P69905, E9M4D4
Molecular functions	GO:0004601	peroxidase activity	4	2.42424	0.00114771	U3PXP0, Q9BWU5, P68871, Q06830, D1MGQ2, P69905, E9M4D4
Biological process	GO:0010942	positive regulation of cell death	4	2.42424	0.00258624	P00738, U3PXP0, Q9BWU5, P68871, D1MGQ2, P69905, E9M4D4
Biological process	GO:0015701	bicarbonate transport	4	2.42424	0.00844759	P00915, U3PXP0, Q9BWU5, P68871, D1MGQ2, P69905, E9M4D4
Molecular functions	GO:0020037	heme binding	6	3.63636	0.0101097	P02042, U3PXP0, Q9BWU5, P68871, P04040, D1MGQ2, P69891, P69905, E9M4D4
Molecular functions	GO:0005506	iron ion binding	6	3.63636	0.0156629	P02792, P02042, U3PXP0, Q9BWU5, P68871, D1MGQ2, P69891, P69905, E9M4D4
Pathway	hsa05143	African trypanosomiasis	4	2.42424	0.016077	U3PXP0, Q9BWU5, P68871, P02647, D1MGQ2, P69905, E9M4D4
Cluster 6	Enrichment Score: 2.909
Molecular functions	GO:0015207	adenine transmembrane transporter activity	3	1.81818	0.000269501	P05141, P12236, P12235
Biological process	GO:0015853	adenine transport	3	1.81818	0.000534595	P05141, P12236, P12235
Molecular functions	GO:0005215	transporter activity	7	4.24242	0.012978	P30049, P48047, P12270, P05141, P12236, P12235, P06576
Cluster 7	Enrichment Score: 2.817
Cellular components	GO:0031093	platelet alpha granule lumen	9	5.45455	2.7995e-08	P02671, P01009, P12814, P02768, P02679, P04075, P09486, P02675, P01023
Biological process	GO:0070527	platelet aggregation	7	4.24242	2.32489e-06	P02671, P60709, Q9BWU5, P68871, P12814, P02679, P02675, P21333
Biological process	GO:0051592	response to calcium ion	7	4.24242	1.83123e-05	P02671, Q14103, H0Y7A7, P02679, P09486, P43487, P02675
Biological process	GO:1900026	positive regulation of substrate adhesion-dependent cell spreading	5	3.0303	0.000231864	P02671, P02647, P02679, P02675, P21333
Cellular components	GO:0031091	platelet alpha granule	4	2.42424	0.000233559	P02671, P02679, P09486, P02675
Biological process	GO:0050714	positive regulation of protein secretion	5	3.0303	0.000368728	P15311, P02671, P62937, P02679, P02675
Biological process	GO:0072378	blood coagulation, fibrin clot formation	3	1.81818	0.000534595	P02671, P02679, P02675
Biological process	GO:2000352	negative regulation of endothelial cell apoptotic process	4	2.42424	0.00233489	P02671, P02679, P13521, P02675
Biological process	GO:0090277	positive regulation of peptide hormone secretion	3	1.81818	0.00243292	P02671, P02679, P02675
Cellular components	GO:0005577	fibrinogen complex	3	1.81818	0.00271375	P02671, P02679, P02675
Molecular functions	GO:0050839	cell adhesion molecule binding	5	3.0303	0.00289328	P15311, P02671, P16870, P02679, P02675
Cellular components	GO:0009897	external side of plasma membrane	8	4.84848	0.00298586	P08758, P02671, P01857, P01834, P01877, P02679, P02675, P07237
Biological process	GO:0031639	plasminogen activation	3	1.81818	0.0031085	P02671, P02679, P02675
Biological process	GO:0034116	positive regulation of heterotypic cell-cell adhesion	3	1.81818	0.00469004	P02671, P02679, P02675
Biological process	GO:0030168	platelet activation	6	3.63636	0.00488344	P02671, P12814, P02679, P63104, P02675, P21333
Biological process	GO:0051258	protein polymerization	3	1.81818	0.00656872	P02671, P02679, P02675
Molecular functions	GO:0005198	structural molecule activity	8	4.84848	0.00958903	P05787, P02671, F5H5D3, P08670, P68363, P02679, P02675, P14136
Biological process	GO:0043623	cellular protein complex assembly	3	1.81818	0.0124895	P02671, P02679, P02675
Biological process	GO:0045921	positive regulation of exocytosis	3	1.81818	0.0168259	P02671, P02679, P02675
Biological process	GO:0042730	fibrinolysis	3	1.81818	0.0168259	P02671, P02679, P02675
Cellular components	GO:0005938	cell cortex	5	3.0303	0.0241723	P19338, P02671, P07737, P02679, P02675
Pathway	hsa04610	Complement and coagulation cascades	5	3.0303	0.0256173	P02671, P01009, P02679, P02675, P01023
Biological process	GO:0045907	positive regulation of vasoconstriction	3	1.81818	0.0371301	P02671, P02679, P02675
Biological process	GO:1902042	negative regulation of extrinsic apoptotic signaling pathway via death domain receptors	3	1.81818	0.0392832	P02671, P02679, P02675
Cluster 8	Enrichment Score: 2.668
Molecular functions	GO:0051082	unfolded protein binding	8	4.84848	8.80434e-05	P11142, P17987, P11021, P0DMV8, P07900, P62937, P14625, P02743
Molecular functions	GO:0046790	virion binding	3	1.81818	0.00386863	P62937, P14625, P02743
Biological process	GO:0006457	protein folding	6	3.63636	0.0291195	P11142, P17987, P07900, P62937, P14625, P02743
Cluster 9	Enrichment Score: 2.481
Biological process	GO:0000302	response to reactive oxygen species	5	3.0303	0.000503572	Q06830, P04040, P07237, P00441, P04179
Biological process	GO:0019430	removal of superoxide radicals	3	1.81818	0.00559297	Q06830, P00441, P04179
Pathway	hsa04146	Peroxisome	6	3.63636	0.0110986	P35914, O75874, Q06830, P04040, P00441, P04179
Cluster 10	Enrichment Score: 2.469
Cellular components	GO:0005884	actin filament	6	3.63636	0.000280308	P15311, P12814, A0A0S2Z4G4, P67936, Q6ZN40, P21333
Cellular components	GO:0005862	muscle thin filament tropomyosin	3	1.81818	0.000465726	A0A0S2Z4G4, P67936, Q6ZN40
Cellular components	GO:0030863	cortical cytoskeleton	4	2.42424	0.000937856	P15311, P60709, P67936, P21333
Cellular components	GO:0001725	stress fiber	5	3.0303	0.00134658	P12814, A0A0S2Z4G4, Q96JY6, P67936, Q6ZN40
Biological process	GO:0007015	actin filament organization	5	3.0303	0.00494116	P12814, A0A0S2Z4G4, P04075, P67936, Q6ZN40
Biological process	GO:0030049	muscle filament sliding	4	2.42424	0.00560903	P08670, A0A0S2Z4G4, P67936, Q6ZN40
Molecular functions	GO:0051015	actin filament binding	6	3.63636	0.00869233	P15311, P12814, A0A0S2Z4G4, P67936, Q6ZN40, P21333
Biological process	GO:0006928	movement of cell or subcellular component	5	3.0303	0.00920794	P08670, P60709, A0A0S2Z4G4, P67936, Q6ZN40
Cellular components	GO:0005856	cytoskeleton	9	5.45455	0.0180521	P15311, P07737, P49773, P08670, P05109, P60709, A0A0S2Z4G4, P67936, Q6ZN40
Cellular components	GO:0031941	filamentous actin	3	1.81818	0.0308546	P67936, Q6ZN40, P21333
Cluster 11	Enrichment Score: 2.302
Cellular components	GO:0022627	cytosolic small ribosomal subunit	6	3.63636	6.56135e-05	P62861, U3PXP0, D1MGQ2, B2RDW1, P69905, P08865, E9M4D4, P39019
Molecular functions	GO:0003735	structural constituent of ribosome	9	5.45455	0.00132393	P62861, Q6NUK1, Q6IPH7, P05141, P12236, B2RDW1, P08865, P12235, P39019
Biological process	GO:0006412	translation	9	5.45455	0.00297213	P62861, Q6NUK1, Q6IPH7, P05141, P12236, B2RDW1, P08865, P12235, P39019
Biological process	GO:0019083	viral transcription	6	3.63636	0.00436658	P62861, P12270, Q6IPH7, B2RDW1, P08865, P39019
Biological process	GO:0006614	SRP-dependent cotranslational protein targeting to membrane	5	3.0303	0.0124751	P62861, Q6IPH7, B2RDW1, P08865, P39019
Cellular components	GO:0015935	small ribosomal subunit	3	1.81818	0.0238331	P62861, B2RDW1, P08865
Biological process	GO:0000184	nuclear-transcribed mRNA catabolic process, nonsense-mediated decay	5	3.0303	0.0271076	P62861, Q6IPH7, B2RDW1, P08865, P39019
Biological process	GO:0006413	translational initiation	5	3.0303	0.042126	P62861, Q6IPH7, B2RDW1, P08865, P39019
Cluster 12	Enrichment Score: 1.918
Cellular components	GO:0000786	nucleosome	6	3.63636	0.00151551	P62805, P68431, P10412, O60814, P04908, A0A0U1RRH7
Biological process	GO:0031047	gene silencing by RNA	6	3.63636	0.00420332	P62826, P62805, P68431, P12270, Q8NDG6, A0A0U1RRH7
Biological process	GO:0006334	nucleosome assembly	6	3.63636	0.00563829	P62805, P68431, Q9H489, P10412, O60814, A0A0U1RRH7
Biological process	GO:0045815	positive regulation of gene expression, epigenetic	4	2.42424	0.0213122	P62805, P60709, P68431, A0A0U1RRH7
Biological process	GO:0032200	telomere organization	3	1.81818	0.0270979	P62805, P68431, A0A0U1RRH7
Biological process	GO:0006335	DNA replication-dependent nucleosome assembly	3	1.81818	0.0371301	P62805, P68431, A0A0U1RRH7
Biological process	GO:0000183	chromatin silencing at rDNA	3	1.81818	0.0483489	P62805, P68431, A0A0U1RRH7
Cluster 13	Enrichment Score: 1.723
Cellular components	GO:0009897	external side of plasma membrane	8	4.84848	0.00298586	P08758, P02671, P01857, P01834, P01877, P02679, P02675, P07237
Biological process	GO:0050871	positive regulation of B cell activation	3	1.81818	0.0252462	P01857, P01834, P01877
Molecular functions	GO:0034987	immunoglobulin receptor binding	3	1.81818	0.025291	P01857, P01834, P01877
Biological process	GO:0006910	phagocytosis, recognition	3	1.81818	0.0290028	P01857, P01834, P01877
Biological process	GO:0006911	phagocytosis, engulfment	3	1.81818	0.0437276	P01857, P01834, P01877
Cluster 14	Enrichment Score: 1.512
Molecular functions	GO:0019904	protein domain specific binding	7	4.24242	0.0148546	P15311, P11021, P61981, P62805, H0Y7A7, P27348, P63104
Biological process	GO:1900740	positive regulation of protein insertion into mitochondrial membrane involved in apoptotic signaling pathway	3	1.81818	0.0329671	P61981, P27348, P63104
Biological process	GO:0061024	membrane organization	3	1.81818	0.0371301	P61981, P27348, P63104
Pathway	hsa05203	Viral carcinogenesis	8	4.84848	0.0493017	P14618, P61981, P62805, P12814, O60814, P27348, P43487, P63104
