# Supplementary material for: Quantitative Acetylomics Revealed Acetylation-Mediated Molecular Pathway Network Changes in Human Nonfunctional Pituitary Neuroendocrine Tumors
Source: Front Endocrinol (Lausanne). 2021 Oct 12;12:753606. doi: 10.3389/fendo.2021.753606 (PMC8546192; doi:10.3389/fendo.2021.753606)
Supplement: Supplementary file 1 [file DataSheet_1.zip › Supplementary table 8_v1.xlsx]

## Sheet: Sheet1
Suplementary table 8. Statistically significant KEGG pathways of differentially acetylated proteins in human non-functional pituitary neuroendocrine tumors (NF-PitNETs)
ID	Patway	Count	Fold Enrichment	PValue	Genes
hsa01200	Carbon metabolism	18	9.69708	2.00398e-12	P06733, P08559, P14618, P37837, P04406, O75874, P40926, P40925, P11766, P18669, P00505, P00558, P31040, P60174, P04040, P04075, P24752, P09622
hsa01130	Biosynthesis of antibiotics	21	6.03018	1.31172e-10	P06733, P08559, P14618, P37837, P04406, O75874, P40926, P49189, P40925, P11766, P15531, P18669, P21953, P00505, P00558, P31040, P60174, P04040, P04075, P24752, P09622
hsa05012	Parkinson's disease	15	6.43057	5.70804e-08	P30049, O75947, P10606, P09936, P48047, P45880, P12236, P12235, P25705, P24539, Q99497, P31040, P05141, P56381, P06576
hsa00010	Glycolysis / Gluconeogenesis	11	9.99458	9.9536e-08	P06733, P18669, P08559, P14618, P04406, P00558, P49189, P60174, P11766, P04075, P09622
hsa01230	Biosynthesis of amino acids	10	8.45501	2.10229e-06	P06733, P18669, P14618, P00505, P37837, P04406, O75874, P00558, P60174, P04075
hsa05016	Huntington's disease	15	4.75595	2.36123e-06	P30049, O75947, P10606, P48047, P45880, P12236, P12235, P25705, P24539, P31040, P05141, P56381, P00441, P04179, P06576
hsa00620	Pyruvate metabolism	7	10.6533	3.98233e-05	P08559, P14618, P40926, P49189, P40925, P24752, P09622
hsa00020	Citrate cycle (TCA cycle)	6	12.1752	0.000107723	P08559, O75874, P40926, P31040, P40925, P09622
hsa05010	Alzheimer's disease	11	3.98594	0.000381929	P30049, P10606, O75947, P25705, P24539, P48047, P04406, H0Y7A7, P31040, P56381, P06576
hsa00630	Glyoxylate and dicarboxylate metabolism	5	11.2734	0.000875342	P40926, P40925, P04040, P24752, P09622
hsa00280	Valine, leucine and isoleucine degradation	6	7.77142	0.000930587	P35914, P21953, P49189, Q13825, P24752, P09622
hsa00190	Oxidative phosphorylation	9	4.11944	0.00139234	P30049, P10606, O75947, P25705, P24539, P48047, P31040, P56381, P06576
hsa01100	Metabolic pathways	34	1.69794	0.00145011	P30049, P06733, P35914, O75947, P08559, P14618, P37837, P40926, P49189, P40925, P11766, P15531, P25705, P00505, P24539, P31040, P60174, P56381, P24752, Q13423, P10606, P48047, O75874, P04406, Q13825, Q6UB35, P18669, P21953, P00558, P49327, P04075, P00352, P09622, P06576
hsa05130	Pathogenic Escherichia coli infection	5	5.96825	0.00924408	P19338, P15311, F5H5D3, P60709, P68363
hsa04146	Peroxisome	6	4.40068	0.0110986	P35914, O75874, Q06830, P04040, P00441, P04179
hsa05143	African trypanosomiasis	7	7.37892	0.016077	U3PXP0, Q9BWU5, P68871, P02647, D1MGQ2, P69905, E9M4D4
hsa04610	Complement and coagulation cascades	5	4.41131	0.0256173	P02671, P01009, P02679, P02675, P01023
hsa05203	Viral carcinogenesis	8	2.37565	0.0493017	P14618, P61981, P62805, P12814, O60814, P27348, P43487, P63104
