# Supplementary material for: Quantitative Acetylomics Revealed Acetylation-Mediated Molecular Pathway Network Changes in Human Nonfunctional Pituitary Neuroendocrine Tumors
Source: Front Endocrinol (Lausanne). 2021 Oct 12;12:753606. doi: 10.3389/fendo.2021.753606 (PMC8546192; doi:10.3389/fendo.2021.753606)
Supplement: Supplementary file 1 [file DataSheet_1.zip › Supplementary table 9.xlsx]

## Sheet: Sheet1
Suplementary Table 9：Statistically significant KEGG pathways mined from overlapped molecules between acetylated protein data and invasive DEG data
ID	Pathway	Count	%	PValue	Overlapped molecules
hsa05012	Parkinson's disease	4	15.3846	0.00654876	ATP5B, ATP5E, ATP5A1, SLC25A4
hsa05010	Alzheimer's disease	4	15.3846	0.0103981	ATP5B, ATP5E, ATP5A1, GAPDH
hsa00010	Glycolysis / Gluconeogenesis	3	11.5385	0.0143621	TPI1, ALDOA, GAPDH
hsa05016	Huntington's disease	4	15.3846	0.0149186	ATP5B, ATP5E, ATP5A1, SLC25A4
hsa01230	Biosynthesis of amino acids	3	11.5385	0.0164677	TPI1, ALDOA, GAPDH
hsa01200	Carbon metabolism	3	11.5385	0.0381281	TPI1, ALDOA, GAPDH
hsa00190	Oxidative phosphorylation	3	11.5385	0.0511955	ATP5B, ATP5E, ATP5A1
hsa00051	Fructose and mannose metabolism	2	7.69231	0.0848868	TPI1, ALDOA
